# Supplementary material for: Association between 24h Urinary Sodium and Potassium Excretion and Estimated Glomerular Filtration Rate (eGFR) Decline or Death in Patients with Diabetes Mellitus and eGFR More than 30 ml/min/1.73m2
Source: PLoS One. 2016 May 2;11(5):e0152306. doi: 10.1371/journal.pone.0152306 (PMC4852934; doi:10.1371/journal.pone.0152306)
Supplement: S1 Table — (XLSX) [file pone.0152306.s001.xlsx]

## Sheet: table1作成用csvファイル
ID	event01	death01	FU_period_y	age	sex_m1F2	Height	Weight	BMI	DM_T2_2_others_1	HTN01	DM_retinopathy01	CVD01	OHA01	Insulin01	RAS01	CCB01	Diuretics01	Statin01	BPs	BPd	UA	UN	CRE	eGFR	TP	ALB	Na	K	Cl	T_CHO	HDL_C	Ualbumin_mg	Ucreatinine_mg	Sodium_excretion_g	HbA1c_NGSP	Potassium_excretion_g
1	0	0	7.608	76	1	150	41	18.2	1	1	1	0	1	1	0	1	0	0	133	73	4.4	12.4	0.86	66.0187	7.5	4.4	136	4.7	102	150	53	1.8	538.82	1.4547	6.6	0.566406
2	0	0	2.953	65	2	150	51	22.7	1	1	0	1	0	1	1	0	1	1	151	69	4.1	13.7	0.64	70.4984	7.5	4.7	143	3.7	104	167	64	7.3	636.09	2.31966	6.2	0.585938
3	0	0	7.227	64	2	136	54	29.2	2	1	0	0	1	1	1	0	0	0	141	77	5.8	11.3	0.83	53.2845	7.3	4	141	4.3	107	169	54	1.1	700.49	1.14017	7.7	0.601562
4	0	0	2.742	41	1	173	74	24.7	2	0	0	0	0	1	0	0	0	1	128	93	5.3	5.5	0.5	142.646	7.5	4.7	139	4	98	265	74	2.7	1438.08	6.44786	7.9	0.65625
5	0	0	6.014	74	1	166	69	25	2	1	0	0	1	0	1	1	0	0	136	75	5.3	10.2	0.84	68.2607	7.3	4.6	140	4.2	99	268	49	4.7	1195.6	1.29744	10	0.703125
6	1	0	5.471	67	2	153	67	28.6	2	1	0	0	1	0	1	0	0	0	126	67	4.7	13.7	0.52	87.7112	7.7	4.6	144	3.3	107	192	53	18.6	827.925	0.589744	6.9	0.710938
7	0	0	7.466	64	1	153	61	26.1	2	1	0	1	1	0	1	1	0	1	125	82	3.6	12.2	0.88	67.6338	7.9	5	138	3.9	100	244	58	19	912.7	2.47692	6.6	0.78125
8	0	0	6.967	66	1	157	69	28	2	1	0	0	1	0	1	0	0	1	117	65	5.8	18	1.09	53.0454	7.2	4.7	144	4.3	107	161	44	23.6	1242.79	3.53846	6	0.789062
9	0	0	8.241	63	2	146	42	19.7	2	0	0	0	1	0	0	0	0	0	124	65	4	14.5	0.47	99.715	7.1	4.2	139	4.2	104	237	52	0.8	688.66	1.88718	8.3	0.820312
10	0	0	6.485	83	2	148	52	23.7	2	1	0	0	1	0	1	1	0	0	134	64	5.3	15.9	0.68	61.5044	7.7	4.2	138	4.3	105	246	42	87	663.9	2.28034	8.9	0.820312
11	0	0	7.189	73	2	144	64	30.9	2	1	1	0	1	0	1	0	1	0	133	73	7.5	20	0.91	46.3961	7.6	4	137	4.5	104	219	32	103.2	742.65	2.9094	7.4	0.820312
12	0	0	1.611	76	2	143	42	20.5	2	0	0	0	0	0	0	0	0	0	123	54	3.9	14.5	0.54	81.1734	7.1	4.7	142	4.3	107	209	63	8.8	796.55	2.94872	6.1	0.835938
13	0	0	3.51	50	1	179	69	21.5	2	1	1	0	1	0	1	1	0	0	131	72	5.7	15.5	0.72	90.4223	7.4	4	138	3.7	95	178	43	30.5	1713.96	3.22393	7.1	0.84375
14	0	0	7.153	48	1	164	52	19.3	2	0	1	0	1	0	0	0	0	0	130	85	7.1	7.5	0.74	88.7863	8.1	4.9	140	3.7	100	228	95	39.8	1254.7	2.35897	6	0.859375
15	0	0	5.507	69	2	154	57	24	2	1	0	0	1	0	1	0	0	0	118	70	5.3	7.4	0.41	112.8	8.1	4.2	139	3.8	108	149	46	8	677.6	2.98803	6.1	0.859375
16	1	0	6.384	57	2	158	71	28.4	2	1	0	0	1	0	0	1	0	0	139	80	3.6	11.3	0.47	102.621	7.2	4.4	141	4	106	273	65	28.9	1015.41	2.98803	8.6	0.859375
17	0	0	4.526	67	1	158	52	20.8	2	0	0	0	1	0	0	0	0	0	122	65	5.7	16.6	0.76	78.3625	8.2	4.6	139	4.5	106	166	39	12.2	830.34	2.63419	6.8	0.875
18	0	0	3.03	77	2	145	42	20	2	1	1	1	1	0	1	1	0	1	147	79	5.2	9.3	0.61	70.7738	7.5	4.4	140	4.4	103	134	47	10	532.2	2.98803	6.9	0.878906
19	1	0	4.085	78	1	157	53	21.5	2	1	0	1	1	1	1	0	0	1	139	77	4	15.2	0.98	56.8027	8.2	4.3	139	4.4	107	137	47	122.9	762.3	3.61709	8.6	0.902344
20	1	0	6.753	73	2	149	45	20.3	2	0	1	1	1	0	0	0	1	1	115	50	5.9	18.7	0.86	49.355	7.9	4.4	143	4.3	105	226	44	27.2	584.16	2.35897	8.2	0.90625
21	0	0	5.926	67	2	148	43	19.6	2	0	0	0	0	0	0	0	0	0	135	44	3	14.5	0.45	102.742	7.4	4.3	141	4.3	104	194	46	5	592.44	0.825641	6.3	0.914062
22	0	0	3.973	64	1	159	47	18.6	2	1	0	1	0	1	1	1	0	0	87	43	4.2	12.1	0.66	92.6503	6.8	3.8	140	4.4	106	243	64	5	751.87	1.57265	7	0.929688
23	0	0	1.055	66	2	130	50	29.6	1	1	0	0	1	1	1	0	0	1	112	54	5.6	17.7	0.79	55.7485	6.2	3.7	141	4	111	180	68	12.5	798.49	2.35897	8.4	0.929688
24	0	0	7.036	61	1	160	50	19.5	1	1	1	1	0	1	0	1	1	1	117	59	9	17.1	0.96	62.3458	7.1	4.2	138	4.1	97	148	38	41	1007.72	3.77436	7.3	0.929688
25	0	0	2.11	70	1	154	60	25.3	2	1	0	1	1	0	1	1	0	1	163	92	5.5	9	0.86	67.5954	8.3	4.7	140	3.8	103	121	31	211.4	1031.85	1.72991	7.2	0.9375
26	0	0	4.184	40	2	150	86	38.2	2	0	0	0	1	0	0	0	0	1	134	91	7.6	7.1	0.51	103.89	7.3	4.1	142	4.1	103	238	39	3.6	963.4	1.84786	6.8	0.9375
27	0	0	7.786	63	2	154	48	20.2	2	0	1	1	0	1	0	0	0	0	147	78	3.3	15	0.48	97.4445	7.3	4.1	141	4.5	106	227	52	10.1	688.05	1.9265	8.7	0.9375
28	0	0	2.318	74	1	159	75	29.7	2	1	0	0	1	0	1	0	0	0	130	75	4.5	16.2	0.91	62.5376	7.3	4.4	139	3.9	107	215	36	5	1130.7	2.47692	7.4	0.9375
29	0	0	6.501	57	2	146	47	22	1	1	0	0	0	1	1	1	0	1	152	74	4.1	11.4	0.43	113.109	8	4.8	140	4.7	103	303	81	6.4	744.48	3.45983	7.3	0.9375
30	0	0	7.499	71	1	161	63	24.3	2	1	0	1	1	0	1	1	1	1	135	82	7.8	21.7	1	57.0809	7.7	4.2	139	4.6	101	184	39	14.9	1054.5	4.40342	6.4	0.9375
31	1	0	6.145	53	2	155	60	25	2	0	0	0	1	1	0	0	0	1	111	73	2.9	16.4	0.35	144.667	7	4	140	3.8	102	184	51	6.6	847.7	4.48205	8.5	0.9375
32	1	0	5.255	75	2	143	39	19.1	2	1	1	0	0	0	1	1	0	0	148	80	3.2	12.3	0.51	86.7405	7.1	4.2	140	4	102	169	81	59.9	599.7	4.67863	7.2	0.9375
33	0	0	6.986	61	1	164	69	25.7	2	1	0	0	1	0	1	1	0	0	151	89	6.4	11.7	0.85	71.2242	6.8	4.2	141	4.5	107	161	57	0.4	1224.96	5.03248	6.2	0.9375
34	1	0	7.589	43	1	167	62	22.2	2	0	1	0	1	0	0	0	0	0	120	64	5.1	11.5	0.74	91.634	7	4.2	140	4.1	105	187	45	14	1345.3	2.98803	6.2	0.945312
35	0	0	2.512	58	1	164	49	18.2	1	0	0	0	0	1	0	0	0	0	106	70	5.3	14.6	0.76	81.6748	7.1	3.9	136	4.9	103	111	55	8.9	1242.99	5.07179	7.4	0.945312
36	0	0	8.23	71	2	154	71	29.9	2	1	0	1	1	0	0	1	0	1	135	79	3.6	11.3	0.53	84.4845	7.1	4.2	138	4.4	103	209	52	3.2	844.56	3.3812	7.8	0.949219
37	0	0	1.512	63	1	164	60	22.3	2	1	0	1	1	0	0	0	0	0	161	71	4.4	12.9	0.85	70.5678	7.3	4.3	142	4.7	107	161	30	0.1	1214.5	3.49915	7.5	0.976562
38	0	0	5.351	60	1	179	64	20	1	1	0	0	0	1	1	1	0	1	113	61	6.5	14.1	0.74	83.2785	7.4	4.6	140	3.8	101	244	115	204.4	1330.56	2.63419	7.3	0.984375
39	0	0	6.545	64	2	152	52	22.5	2	1	0	0	1	0	1	1	0	1	132	86	6.2	15.2	0.56	81.9511	7.8	4.3	142	3.4	107	210	57	15.8	679	3.18462	5.7	0.984375
40	0	0	7.468	69	2	158	55	22	2	1	0	0	1	0	0	1	0	1	116	61	4.4	15.3	0.94	45.5087	7	4.4	142	4.3	108	179	67	5.8	792.18	3.30256	5.9	0.984375
41	1	0	7.112	71	2	148	53	24.2	2	0	0	0	1	0	0	0	0	1	135	69	3.5	13.8	0.64	68.7344	7.5	4.1	142	4.4	104	204	94	23.6	913.76	2.00513	7	1
42	0	0	0.978	71	2	150	51	22.7	2	0	0	0	1	0	0	0	0	0	109	53	6.2	12	0.76	56.9541	7.9	4.4	145	4	108	173	49	18.6	661.12	2.12308	6.1	1
43	0	0	7.671	63	2	151	52	22.8	1	1	1	0	0	1	1	1	1	0	120	75	3.7	10.6	0.62	73.6477	6.4	3.9	139	4.3	101	203	78	5.5	837.8	4.16752	8.1	1.01562
44	0	0	7.233	78	1	144	50	24.1	2	1	1	0	0	1	1	1	0	0	115	63	5.9	21	0.78	72.9154	7.2	4	137	4.8	103	208	102	9.6	869.11	1.17949	6.3	1.03125
45	0	0	5.948	75	2	145	45	21.4	2	0	1	0	0	1	0	0	0	1	111	53	3.9	11.5	0.71	60.3986	7.2	4.3	145	4.1	106	215	49	11.2	857.04	2.43761	6.3	1.03125
46	0	0	7.173	62	2	152	64	27.7	2	0	1	0	1	1	0	0	0	1	120	65	5.2	7.6	0.57	81.1153	8	4.3	140	3.8	105	217	50	4.8	1173.04	2.55556	8.2	1.03125
47	0	0	6.671	75	2	139	57	29.5	1	1	0	0	0	1	1	1	0	1	122	62	4.1	9.8	0.64	67.6617	7.4	4	140	4.9	106	206	69	66.7	577.72	4.01026	8	1.03125
48	0	0	7.14	61	1	166	57	20.7	2	0	0	1	0	1	0	0	0	1	136	77	4.1	13	0.81	75.0809	7.4	4.6	141	4.3	107	214	77	30.3	1272.32	4.04957	7	1.03906
49	0	0	0.679	65	2	153	50	21.4	2	0	1	0	1	0	0	0	0	1	133	66	4.1	10.4	0.47	98.8246	7.1	4.3	143	4.2	108	199	44	31.6	671.49	2.35897	7.2	1.05469
50	0	0	4.868	46	2	165	75	27.5	2	0	0	0	0	0	0	0	0	0	139	62	3.6	10.4	0.55	91.892	7.3	4.3	140	4.5	105	200	53	4.9	1116.06	3.3812	6.1	1.05469
51	0	0	1.263	76	2	152	49.5	21.4	2	1	1	0	0	1	1	0	0	1	123	56	4.2	15.2	1.2	33.8866	7.6	4.3	142	4.2	106	199	52	323.7	721.31	4.3641	6.6	1.0625
52	1	0	6.455	76	2	154	49	20.7	2	1	1	0	1	0	1	1	0	1	160	66	4	11.2	0.51	86.4114	8.4	4.1	139	4.5	106	199	46	10.4	679.2	3.34188	6.6	1.07812
53	0	0	1.562	78	1	161	52	20.1	2	0	0	0	1	0	0	0	0	0	128	47	5.8	12.3	0.7	82.0792	8	4	139	5.9	105	146	44	5.5	702.535	3.42051	6.8	1.07812
54	0	0	6.962	65	1	161	42	16.2	1	0	0	0	0	1	0	0	0	0	119	68	5.2	13.6	0.67	90.7339	7.5	4.5	140	4.5	105	178	67	23.4	693.98	2.6735	7.2	1.09375
55	0	0	3.627	77	1	162	56	21.3	1	0	1	1	1	1	0	0	0	1	145	73	3	12.6	0.88	64.1379	7	4.2	144	3.6	107	188	63	31	920.4	4.48205	7.5	1.09375
56	0	0	5.74	29	2	162	55	21	1	0	0	0	0	1	0	0	0	0	115	70	4.9	7.9	0.51	113.935	6.9	4.5	139	4	106	262	75	8	1096.49	1.53333	6.6	1.11328
57	0	0	7.395	66	1	159	69	27.3	1	1	1	0	1	1	1	1	1	0	130	69	5.8	9.6	0.74	81.0314	7.5	4.7	142	4.3	109	141	36	8.5	1141.9	2.51624	6.4	1.11328
58	0	0	2.145	38	1	175	84	27.4	2	1	0	0	1	0	1	1	0	0	120	90	9.6	19.2	1.12	60.3336	7.6	4.6	143	4.2	107	206	34	11.4	2213.4	3.06667	6.2	1.11328
59	0	0	6.948	76	1	160	72	28.1	2	1	0	1	1	0	0	0	0	0	133	68	6.9	12.3	1.04	53.6258	7.2	4.3	140	4.3	107	166	28	24.1	1141.05	4.3641	6.5	1.11328
60	0	0	6.326	30	2	158	51	20.4	1	0	0	0	0	1	0	0	0	0	94	52	2.1	18.5	0.57	99.9046	7.8	4.5	140	3.9	106	168	65	7.8	1000.27	4.95385	6.1	1.11328
61	1	0	3.011	67	2	143	61	29.8	2	1	1	0	1	1	1	0	0	1	148	63	3.8	16.3	0.63	71.1024	6.8	4	141	3.9	109	200	44	15.6	706.93	2.6735	7	1.12109
62	0	0	1.701	81	1	161	55	21.2	2	0	1	0	0	1	0	0	0	0	139	73	4.6	21.7	0.88	63.2124	7.4	4.1	137	4.7	101	162	44	21.8	718.08	2.79145	6.7	1.125
63	0	0	7.164	59	2	151	65	28.5	2	1	1	0	1	0	1	0	0	1	148	80	3.9	9.8	0.48	99.2965	7.5	4.4	141	4	107	273	47	7.8	920.16	4.04957	8.1	1.125
64	1	0	5.888	55	2	151	49	21.5	2	1	1	1	1	1	1	0	0	1	138	75	3.4	13.8	0.54	89.0683	6.6	4.2	140	4.4	107	144	51	23	669.24	4.44274	6.5	1.125
65	1	0	7.29	73	2	144	55	26.5	2	1	1	1	1	1	1	1	1	1	123	56	4.1	11	0.58	75.942	7.3	4.4	141	4.1	106	170	49	76.9	757.5	2.12308	7.1	1.13281
66	0	0	7.91	76	1	159	61	24.1	2	1	1	1	1	0	0	1	0	1	121	77	4.1	18	1.13	48.9712	7.6	4.8	142	4.4	107	152	64	38.8	853.615	3.42051	8.4	1.13281
67	0	0	7.134	46	1	187	80	22.9	2	0	0	0	1	0	0	0	0	1	91	50	5.9	10	0.89	73.4442	7.8	5	139	4.3	103	217	50	5.3	1472.52	3.22393	7.4	1.14844
68	0	0	7.014	23	2	151	64	28.1	2	0	0	0	0	0	0	0	0	0	150	78	4.7	9.2	0.38	168.015	8.1	4.8	138	4.1	102	254	45	205.4	957.88	5.34701	7.2	1.16016
69	0	0	1.077	78	1	156	52	21.4	2	0	1	0	1	0	0	0	0	0	130	66	2.9	18	0.82	69.0332	7.3	4.3	140	4.2	104	148	33	14.1	917.8	3.26325	8.3	1.16797
70	0	0	5.332	71	2	153	55	23.5	2	1	1	0	1	1	1	1	0	0	152	70	6.1	11.4	0.72	60.4245	7.6	4.6	139	4.8	103	252	66	1	666.54	4.56068	7.3	1.16797
71	0	0	7.312	73	1	161	48	18.5	2	0	1	0	1	0	0	0	0	0	98	61	3.7	14.5	0.79	73.2865	5.7	3.2	139	4.7	100	204	68	3	837.66	7.66667	9.8	1.16797
72	1	0	5.205	70	1	157	55	22.3	2	1	1	1	1	1	1	0	0	0	147	66	5.4	24.1	1.17	48.2684	7.5	4.1	141	5.1	108	201	44	29.1	916.1	2.04444	8.6	1.17188
73	0	0	7.003	64	2	149	56	25.2	2	1	0	0	1	0	1	0	0	0	128	74	5.8	9.8	0.48	97.0051	7.4	4.2	140	4.7	107	192	64	5.4	812.88	2.6735	7	1.17188
74	0	0	4.164	69	2	154	54	22.8	2	1	1	0	0	1	1	1	0	1	132	80	4.7	17	0.85	50.8057	7.5	4.2	139	4.2	105	210	63	16.7	701.1	2.71282	7.4	1.17188
75	0	0	4.847	66	1	157	67	27.2	2	1	1	0	0	1	1	1	0	1	151	87	4.2	7.1	0.61	100.102	7.1	4.3	138	3.9	105	158	58	85.7	1050.9	3.61709	8.2	1.17188
76	0	0	7.992	56	1	163	62	23.3	2	1	1	1	1	0	1	0	0	0	143	91	5.9	10.7	0.7	90.2681	6.7	4.2	136	4.4	103	186	35	48.9	1021.35	5.50427	7.9	1.17188
77	0	0	1.304	77	1	150	56	24.9	2	1	0	1	1	1	0	1	0	1	139	66	4.8	15.3	0.79	72.173	7.6	4.6	138	4.2	102	147	38	28.4	1045.12	1.29744	7.8	1.1875
78	0	0	7.468	53	2	147	53	24.5	2	0	0	0	1	0	0	0	0	0	104	66	5	14.7	0.69	68.8459	7.3	4.3	141	4.6	106	224	75	4.9	765.36	2.20171	6.5	1.1875
79	0	0	5.293	73	1	154	55	23.2	2	1	0	1	1	0	0	1	0	0	138	82	5.2	14.6	0.77	75.3715	7.3	4.3	138	4.7	106	210	49	5.8	862.325	0.982906	6.4	1.19531
80	0	0	1.058	56	2	153	50	21.4	2	1	0	0	1	0	0	0	0	0	165	84	5.4	9.5	0.51	94.3267	8.1	4.8	142	4.1	104	247	44	2.9	753.84	2.79145	8	1.19531
81	1	0	3.773	61	2	142	56	27.8	2	1	0	0	1	0	0	1	0	1	120	62	5.6	11.1	0.65	70.5877	7.3	4.4	141	4.2	105	207	60	10	877.32	2.9094	8.8	1.19531
82	0	0	6.219	58	2	159	57	22.5	2	1	1	0	1	0	1	0	0	0	148	76	3.4	8.8	0.48	99.7848	7.7	4.5	142	4.3	105	227	59	9.7	835.92	3.1453	6.8	1.19531
83	0	0	7.195	70	1	167	67	24	2	0	1	0	0	1	0	0	0	0	113	64	5.9	18.6	1.09	52.1572	7	4.1	141	4.3	103	220	72	3.8	1197.42	2.71282	7	1.20312
84	1	0	6.189	79	2	142	56	27.8	2	1	0	0	1	0	1	0	0	0	149	70	5.1	13.9	0.51	85.4566	7.1	4.2	142	3.9	106	218	48	11	774.07	3.3812	7.6	1.20312
85	0	0	7	63	2	140	49	25	2	1	0	0	1	0	1	1	0	0	125	56	5.3	12.8	0.61	74.9695	7.6	4.6	139	4.4	104	203	45	12.5	679.69	4.20684	6.7	1.20312
86	0	0	7.096	60	1	171	65	22.2	2	0	0	0	1	0	0	0	0	0	138	78	4.1	8.6	0.7	88.4983	7.1	4.2	141	4.3	109	219	63	5.6	1503.6	5.77949	6	1.20312
87	1	0	7.386	79	2	147	56	25.9	2	1	0	0	0	1	1	1	0	0	136	64	5.7	16.5	0.88	47.0504	7.9	4.4	139	5	103	241	44	4	658.7	2.20171	6.5	1.21094
88	0	0	6.962	75	2	150	51	22.7	2	1	1	1	1	1	1	1	1	0	150	52	6.8	15.4	0.62	70.0531	7.8	4.2	140	4.6	105	189	55	41.9	671.16	2.59487	6.9	1.21094
89	1	0	2.34	66	1	158	54	21.6	2	1	1	1	1	0	1	1	1	1	168	73	4.7	13.3	0.95	61.6542	7.1	4.3	137	5.5	104	198	43	282.5	875.289	2.71282	6.7	1.21484
90	0	0	7.647	74	2	136	56	30.3	2	1	1	0	1	0	1	1	1	1	158	82	5.8	18.6	0.68	63.5641	7.7	4	139	4.2	106	157	44	11.2	809.52	2.98803	7.4	1.21875
91	0	0	7	63	1	169	69	24.2	2	1	1	0	1	0	1	1	1	0	104	75	8.3	15.4	1.14	51.1843	7.8	4.6	140	4.5	105	170	34	6.6	1691.82	3.69573	6.1	1.21875
92	0	0	7.427	73	1	145	55	26.2	2	1	0	0	1	0	1	0	0	0	137	70	8.7	21.1	1.06	53.1304	8.9	4.6	139	4.8	104	181	42	25	866.06	3.69573	6.8	1.21875
93	0	0	2.504	75	2	141	52	26.2	2	0	0	0	1	0	0	1	0	0	146	88	4.8	13.5	0.72	59.4815	7.8	4.7	139	4.7	103	209	43	10.5	895.92	4.24615	6.8	1.21875
94	0	0	2.97	54	1	170	63.8	22.1	2	1	0	0	0	0	1	0	0	1	137	100	5.1	11.4	0.66	97.28	7	4.4	141	4.1	109	134	52	4.7	1421.04	4.6	6.2	1.21875
95	0	0	1.025	68	1	153	52	22.2	2	0	0	0	1	0	0	0	0	1	130	79	4.4	13.6	0.65	92.5858	6.9	4.2	140	3.9	105	205	41	10.2	939.6	3.26325	7.6	1.23047
96	0	0	8.129	42	2	158	59	23.6	2	1	1	0	1	0	1	0	1	1	150	84	4.2	12.7	0.44	120.403	7.2	4.2	140	4	102	177	45	6.1	948.75	4.56068	8.4	1.23047
97	0	0	8.175	55	1	172	68	23	2	1	0	0	0	1	0	1	0	0	162	89	6.6	13.2	0.78	80.6058	7.6	4.5	141	4.8	105	170	49	21.6	1384.5	4.87521	6.7	1.23047
98	0	0	2.422	77	1	160	59	23	2	0	0	1	1	0	0	0	0	0	122	54	5.9	13.7	0.58	101.202	8	4.5	140	4.4	103	210	42	129.3	799.04	2.39829	7.3	1.24609
99	0	0	3.192	68	1	161	74	28.5	2	1	0	1	1	0	1	0	1	1	104	61	6.6	16	0.94	61.84	7.5	4.3	138	4.7	107	147	56	5.3	1062.64	1.76923	7.9	1.25
100	0	0	1.036	84	1	162	54	20.6	2	0	1	1	0	1	0	0	0	0	117	59	3.8	19.2	0.98	55.6074	7.2	4.4	139	4.1	104	243	67	14.6	838	1.96581	7.6	1.25
101	0	0	3.315	55	1	162	63	24	2	1	0	0	1	0	1	1	1	0	125	80	4.3	10.2	0.53	123.016	7.4	4.8	140	3.5	100	220	79	76.1	1172.32	2.39829	7.2	1.25
102	1	0	4.099	68	2	144	36	17.4	2	1	1	1	1	0	1	1	0	1	155	63	4.9	14.9	0.85	51.019	8.1	4.8	141	4.6	105	174	71	10.2	699.52	2.63419	7.3	1.25
103	0	0	2.244	73	2	147	59	27.3	2	1	1	0	0	1	1	1	0	0	105	50	5.3	23.4	0.91	46.3961	7.1	4.2	140	4.4	107	164	61	34.4	814.8	2.75214	7.3	1.25
104	1	0	7.307	70	1	161	63	24.3	2	1	0	1	1	0	1	1	1	0	158	86	6.5	10.7	0.79	74.1745	7.6	4.4	140	4.3	102	218	55	8.9	1436	2.87009	7	1.25
105	0	0	0.499	31	1	168	62	22	1	0	0	0	0	1	0	0	0	0	108	61	4.9	23.7	0.75	99.1891	7.2	4.6	138	4.7	103	189	63	4	1482.1	3.61709	6.1	1.25
106	0	0	2.474	62	1	167	54	19.4	2	0	1	0	1	0	0	0	0	0	118	61	5.7	14.5	0.8	75.7539	8.4	5	140	5.5	102	254	71	4.8	1101.44	3.89231	6.7	1.25
107	0	0	1.189	54	2	167	69	24.7	2	1	0	0	1	0	1	0	0	0	135	79	3.3	7.3	0.59	81.2713	7.4	4.3	140	4.6	105	234	55	9.3	1323.2	7.58803	7	1.25
108	0	0	4.005	72	2	156	51	21	2	1	0	0	1	0	1	1	1	1	173	76	5.6	24.5	0.81	52.9065	7.8	4.7	143	4.3	109	232	56	12.2	774.9	2.6735	6.5	1.25781
109	0	0	4.085	58	1	164	54	20.1	2	0	0	0	0	0	0	0	0	0	100	65	4.7	10.9	0.72	86.6515	7.2	4.2	136	4.8	104	230	52	4.9	1071.21	2.71282	5.5	1.25781
110	0	0	7.978	49	1	166	72	26.1	2	0	0	0	1	0	0	0	0	1	136	78	5	11.4	0.7	93.7947	7.4	4.4	141	4.1	103	235	40	2.2	1444.66	3.18462	7.1	1.25781
111	0	0	6.649	54	1	169	68	23.8	2	0	0	0	1	1	0	0	0	0	143	89	6	12.6	0.97	63.8376	7.4	4.5	143	4.8	107	190	54	1.4	1533.18	4.71795	6.8	1.25781
112	0	0	5.482	71	1	158	67	26.8	2	1	1	1	0	0	1	1	0	1	139	77	5.4	12.9	0.56	107.64	6.9	4.4	133	4.2	98	150	49	107.1	912.9	3.73504	6.4	1.26172
113	0	0	2.677	76	1	168	60	21.3	2	0	0	0	1	0	0	0	0	0	125	55	5.7	17.8	0.85	66.8689	7.5	4.5	143	4.2	107	172	41	7.6	965.77	3.85299	6.5	1.26172
114	0	0	7.808	74	2	141	60	30.2	2	1	0	1	1	1	0	1	1	1	113	62	5.9	17	0.64	67.9228	7.7	4.1	139	4.3	105	131	34	11.7	889.96	5.07179	7.5	1.26172
115	0	0	1.932	58	2	144	41	19.8	1	0	1	1	1	0	0	0	0	0	114	70	2.7	12.9	0.42	115.48	7.2	4.1	142	4.4	104	177	54	14.5	673.785	2.28034	7.7	1.26562
116	0	0	2.049	73	1	173	72	24.1	2	1	1	1	1	0	1	1	0	0	127	75	2.5	10.7	0.89	64.3273	7.9	4.4	141	4.3	106	154	43	11.7	1488.06	2.55556	7.3	1.26562
117	0	0	7.189	55	2	141	47	23.6	2	1	1	0	0	1	0	1	0	0	119	65	5.6	14.5	0.71	66.0215	7.8	4.6	140	4.3	105	212	60	14.1	782.16	3.30256	7.4	1.26562
118	0	0	6.493	46	2	161	60	23.1	2	0	0	0	1	0	0	0	0	0	145	91	4.6	7.1	0.45	114.451	8.3	5.3	141	4.2	102	179	40	38.4	818.28	3.65641	6.9	1.26562
119	0	0	7.521	72	2	145	45	21.4	2	1	1	0	0	1	1	0	1	0	136	53	4.2	26.4	0.86	49.5508	7.4	4.1	142	5.2	108	207	34	8.4	643.92	4.04957	7.2	1.26562
120	0	0	8.359	70	1	171	69	23.6	2	1	1	1	0	1	1	1	1	0	153	107	6.4	18.7	1.07	53.2246	7.7	4.4	139	4.2	103	210	39	158.7	1061.62	2.75214	7.8	1.26953
121	0	0	3.57	49	2	157	59	23.9	2	0	0	0	0	0	0	0	0	0	151	78	4.3	11.4	0.4	127.852	7.3	4.5	139	4.1	106	224	61	9.1	1044.16	4.32479	6.3	1.26953
122	0	0	2.019	74	2	147	53	24.5	2	1	0	0	1	0	1	0	0	0	147	63	3.2	21.3	0.66	65.6743	7.6	4.5	140	4.8	105	208	54	13.2	626.43	3.18462	6.6	1.27344
123	0	0	7	60	1	165	60	22	2	0	1	0	0	1	0	0	0	1	130	80	4.7	17	0.8	76.4701	7.7	4.4	143	4.6	106	137	40	12.7	1216.24	2.98803	6.8	1.28125
124	0	0	7.6	68	2	148	46	21	2	1	1	0	0	1	1	1	0	0	136	62	3.5	13.6	0.53	85.5378	6.5	4	140	4.1	106	212	55	32	734.8	1.72991	7.4	1.28906
125	0	0	2.57	72	1	165	43	15.8	2	0	0	0	1	0	0	0	0	0	134	90	5.4	11.4	0.72	81.4377	8.1	4.7	136	4.5	97	204	53	67.4	784.52	2.39829	9.2	1.28906
126	0	0	4.562	75	2	148	53	24.2	2	1	1	1	1	0	1	1	1	1	129	56	2.9	17.8	0.51	86.7405	7.5	4.5	139	4.1	103	166	69	19.7	620	2.9094	7.4	1.28906
127	0	0	2.427	57	2	165	53	19.5	2	1	0	0	0	1	0	0	0	0	109	66	2.6	10.1	0.44	110.299	7.7	4.2	141	4.2	101	234	81	0.1	806.08	2.94872	7.8	1.28906
128	0	0	5.515	66	1	169	56	19.6	2	1	0	0	1	0	1	0	0	0	102	66	4.4	14.2	0.61	100.102	6.6	3.9	139	4.3	103	215	54	4.6	961.65	3.02735	8.7	1.28906
129	0	0	6.614	61	2	145	50	23.8	2	1	0	0	0	1	1	1	0	1	156	81	4.8	13.1	0.55	84.7422	7.2	4.1	142	4.4	111	144	68	7.1	906.6	3.10598	7.6	1.28906
130	0	0	7.89	49	2	155	61	25.4	2	1	0	0	1	0	1	0	1	0	118	69	4.4	19.1	0.53	93.9728	7.5	4.3	139	4.2	105	295	43	6.4	1089.33	5.26838	7.5	1.28906
131	0	0	6.644	66	2	153	62	26.5	2	1	0	0	1	0	1	0	0	1	140	92	5.1	9.7	0.66	67.8666	6.7	4	142	4.1	109	210	33	168.3	745.8	6.01538	6.5	1.28906
132	1	0	3.392	66	1	170	67	23.2	2	1	1	1	1	0	1	1	0	1	150	63	5.8	16.1	0.99	58.9342	7.8	4.2	143	4.7	110	148	48	191.1	1300.65	2.83077	6	1.30078
133	1	0	5.142	80	1	163	67	25.2	2	1	0	0	1	1	1	0	1	0	120	59	7.7	14.9	1.49	35.6574	6.9	3.5	141	3.9	107	163	30	33.6	1222.66	4.40342	6.5	1.30078
134	0	0	3.036	73	2	150	49	21.8	2	0	1	0	0	1	0	0	0	0	147	81	3.8	14.4	0.79	54.1587	7.5	4.2	139	4.4	105	208	57	8.4	677.88	2.51624	8	1.3125
135	1	0	5.496	65	2	149	66	29.7	1	1	0	0	0	1	1	1	0	1	126	69	3.5	19.1	0.49	94.4203	6.9	4	140	4.3	103	153	72	4.1	952	2.87009	7.7	1.3125
136	0	0	7.189	65	1	162	72	27.4	2	1	0	1	1	1	1	1	1	1	153	75	9	24.1	0.92	64.1375	6.9	4.1	135	4.4	101	194	45	345.5	1285.32	3.42051	8.4	1.3125
137	0	0	7.69	70	2	147	48	22.2	2	1	0	0	0	1	1	1	0	0	131	59	4.4	11.3	0.49	92.4333	8	4.4	140	4.1	104	253	78	14.8	569.12	3.42051	7.3	1.3125
138	0	0	6.386	66	2	145	50	23.8	2	1	0	0	1	0	1	1	1	0	109	62	3.2	11.8	0.48	96.1522	8.3	4.8	140	4.2	105	203	48	28.1	661.44	3.81368	7.8	1.3125
139	0	0	1.86	58	1	173	68	22.7	2	1	1	0	1	0	1	1	0	0	140	70	4.8	11.2	0.69	90.7814	7.3	4.4	140	4.3	103	217	55	22.4	1226.4	3.93162	7	1.3125
140	0	0	8.074	44	1	168	59	20.9	1	0	0	0	0	1	0	0	0	0	120	65	4.1	12.3	0.8	83.5892	7.4	4.8	140	4.3	99	187	85	0.1	1271.2	4.75726	7.8	1.3125
141	0	0	6.981	60	1	181	60	18.3	2	0	0	0	0	0	0	0	0	0	102	67	7.1	21.9	0.69	89.9024	7.4	4.7	142	4.7	104	174	59	5.8	1232.4	5.22906	5.7	1.3125
142	0	0	7.556	56	1	173	68	22.7	2	1	0	0	1	0	0	0	0	0	137	87	6.4	12.5	0.96	63.895	7.3	4.6	141	4.4	105	206	48	14.7	1228.5	5.26838	6.8	1.3125
143	0	0	3.038	76	2	154	62	26.1	2	1	0	0	1	0	1	1	1	1	151	94	5	17.4	0.7	61.1104	8.1	4.3	142	4.7	108	152	47	21.1	797.68	3.93162	6.9	1.32031
144	0	0	3.553	65	2	150	57	25.3	2	0	0	0	0	0	1	1	0	1	154	93	4.9	9.7	0.54	84.8987	7.4	4.4	135	3.2	96	149	38	10.5	741.6	3.42051	7.7	1.32812
145	0	0	3.732	47	1	181	87	26.6	2	1	0	0	1	0	1	0	1	1	133	90	6.2	13.9	0.79	83.1583	6.7	4.2	138	4	106	228	52	5.3	1737.2	6.56581	7.4	1.32812
146	1	0	3.03	65	1	158	75	30	2	1	0	1	1	0	0	1	1	1	160	91	5.4	20.1	0.8	74.7335	7.1	4	140	4.3	105	186	32	16.5	1233	6.68376	7.3	1.32812
147	0	0	7.682	73	1	169	62	21.7	2	1	1	0	0	1	0	1	0	0	128	58	6.7	11.2	0.88	65.1274	7.7	4.4	139	3.8	103	172	59	52.6	998.51	1.76923	6.1	1.33203
148	0	0	4.047	66	2	151	50	21.9	2	1	0	0	0	0	1	1	0	0	110	72	5	11.8	0.6	75.3251	7.7	4.9	141	4.5	103	220	54	2.5	638.11	2.6735	5.5	1.33203
149	0	0	2.11	57	1	163	74	27.9	2	1	0	0	1	0	1	0	0	0	161	112	7.3	12.3	0.68	92.7045	7.4	4.3	139	4.3	103	176	49	37.3	1222.74	2.6735	7.4	1.33594
150	1	0	4.86	62	1	160	57	22.3	2	1	0	0	1	0	1	1	0	1	105	57	3.9	10.7	0.71	86.3195	6.9	4	139	4.6	107	167	47	403.5	959.22	3.26325	7.8	1.33594
151	0	0	2.115	63	2	152	44	19	2	0	0	0	0	0	0	0	0	0	101	66	3.6	17.3	0.49	95.271	7.2	4.2	141	4.7	105	177	67	9.5	682.92	3.77436	6.2	1.33594
152	1	1	4.101	70	1	161	50	19.3	2	1	1	0	0	0	0	1	0	0	137	75	4.1	12.2	0.52	117.206	7.8	3.8	140	4.6	102	154	66	211.9	810.16	4.28547	6.3	1.33594
153	1	0	5.408	66	1	168	68	24.1	2	1	0	1	1	0	0	1	0	1	138	57	5.2	10.4	0.75	79.8501	7.3	4.2	138	4.3	104	211	50	418.6	1569.96	5.26838	6.6	1.33594
154	0	0	1.816	62	2	150	41	18.2	2	0	1	0	1	0	0	0	0	1	140	80	4.8	20.3	0.76	59.2134	7.7	4.6	143	4.3	105	163	57	14.8	690	2.28034	7.2	1.34766
155	0	0	1.233	74	1	155	55	22.9	2	1	0	0	0	0	1	0	0	0	112	67	4.9	16.2	0.67	87.4191	7.6	4.6	140	3.8	105	220	60	13.7	1016.72	2.98803	7	1.34766
156	0	0	4.274	79	1	168	48	17	2	1	0	0	0	0	0	1	0	0	126	74	3.3	10.4	0.59	98.5986	7.2	4.4	140	4.3	106	151	66	10.7	739.65	4.16752	7	1.34766
157	0	0	5.512	73	2	156	47	19.3	2	1	0	1	1	0	1	0	0	0	132	64	5.8	18.6	0.74	58.1745	7.3	4.3	137	4.7	103	134	33	87.3	762.84	2.55556	7.6	1.35938
158	0	0	6.945	66	1	161	59	22.8	2	1	1	0	1	0	1	1	0	0	139	71	3.7	9.9	0.62	98.3368	7.3	4.3	143	4.2	108	184	82	236	1059.66	5.97607	6.7	1.35938
159	0	0	8.132	37	2	154	51	21.5	1	0	1	0	0	1	0	0	0	0	130	73	3.7	14.3	0.49	110.994	7.3	4.6	142	3.9	110	189	69	6.5	1031	2.28034	7.2	1.36719
160	0	0	6.984	66	1	149	51	23	2	0	0	0	1	0	0	0	0	1	106	66	4.2	15.8	0.85	69.6319	7.4	4.3	139	4.4	102	210	71	6.5	826.67	3.61709	7.4	1.37109
161	0	0	7.058	57	1	175	69	22.5	2	0	0	0	1	0	0	0	0	1	127	90	5.5	13.6	0.94	65.0525	7.5	4.5	140	4.2	102	263	42	6.8	1297.89	4.20684	6.7	1.37109
162	0	0	6.986	63	2	144	52	25.1	2	0	1	0	1	0	0	0	0	1	128	86	3.4	12.5	0.57	80.7436	7.5	4.4	137	4.5	99	253	71	15	719.01	4.95385	7.3	1.37109
163	0	0	1.099	64	1	167	62	22.2	2	1	0	0	1	0	1	1	0	0	145	84	5.9	18	1.03	56.9356	7.7	4.3	141	4.7	106	244	44	4.9	1336.96	1.96581	6.2	1.375
164	0	0	6.482	60	1	159	51	20.2	2	0	0	1	0	1	0	0	0	0	107	65	4.4	10.1	0.53	119.982	7.7	4.5	139	4.7	106	191	74	16.5	1197.28	2.9094	6	1.375
165	0	0	7.742	69	2	152	64	27.7	2	1	1	0	0	1	1	0	0	0	159	74	5.5	20.7	0.98	43.4806	8	4.3	140	4.6	105	176	49	112.5	716.16	3.06667	6.2	1.375
166	0	0	7.805	63	2	147	59	27.3	2	0	0	0	1	0	1	0	1	0	120	62	9	20.7	1.21	35.4379	7.7	4.3	142	4.3	112	224	38	1.5	1018.88	3.22393	7.6	1.375
167	0	0	1.37	49	2	156	54	22.2	2	0	0	0	0	0	0	0	0	0	124	77	3.4	10.7	0.62	79.1559	7.9	4.4	137	4.1	104	239	62	1.6	890.12	3.45983	6.7	1.375
168	0	0	8.003	50	2	155	41	17.1	2	0	0	0	0	1	0	0	0	0	127	60	3.7	11.3	0.53	93.4295	7.1	4.5	140	4.4	104	193	70	1.3	721.12	3.85299	8.2	1.375
169	1	0	7.441	59	2	153	68	29	2	1	0	0	1	0	1	1	0	0	152	89	7.7	13	0.66	70.0859	7.7	4.7	142	4.4	105	250	57	2.6	793.28	4.67863	6.8	1.375
170	1	0	0.978	55	1	166	56	20.3	2	1	1	0	1	0	1	0	0	0	154	80	5.3	10.7	0.61	105.479	7.2	4.4	141	3.6	103	175	48	53.5	1129.6	4.99316	5.7	1.375
171	0	0	6.918	64	1	164	56	20.8	2	0	0	0	0	1	0	0	0	0	137	72	7.9	14.1	0.89	66.8029	7.5	4.4	142	4.6	105	228	63	22.7	1287.22	5.54359	7.5	1.375
172	1	0	6.844	78	2	147	49	22.7	2	1	0	0	0	1	0	1	0	1	111	70	5.2	18.3	0.9	46.0759	7.6	3.9	139	5	101	174	40	101	893.349	2.51624	8.6	1.39453
173	0	0	2.962	53	2	157	78	31.6	2	1	1	0	1	0	1	1	0	0	134	74	5.2	11.4	0.7	67.7707	8.2	4.4	136	4.1	104	223	63	9.6	1224.17	2.63419	8.2	1.39453
174	0	0	2.145	72	2	147	57	26.4	2	1	0	0	1	0	0	1	0	1	117	48	5.7	11.5	0.67	65.1127	8.9	5	142	4.1	102	227	66	39.6	822.8	2.75214	7.6	1.39453
175	0	0	3.805	64	2	148	61	27.8	1	1	1	0	0	1	1	1	1	0	148	72	6.5	15.3	0.82	53.9958	7.9	4	141	4.3	107	192	65	305.7	855.96	3.10598	7.2	1.39453
176	0	0	7.14	54	1	168	58	20.5	2	1	0	0	1	0	1	1	0	1	154	92	9.3	11.8	0.71	89.8107	7.8	4.7	140	4.8	103	257	63	10.6	1020.81	3.49915	6.3	1.39453
177	1	0	6.304	36	2	157	52	21.1	2	0	1	0	0	1	0	0	0	0	117	74	4.4	11.9	0.46	119.875	7	4.1	141	3.6	107	248	62	26.7	1030.71	4.75726	10	1.39453
178	0	0	8.058	68	2	148	56	25.6	2	1	0	0	1	0	0	0	0	0	149	94	4.3	15.2	0.84	51.6838	8.4	4.6	140	4.5	106	222	46	10.7	743.4	2.83077	6.7	1.40625
179	0	0	3.784	75	2	156	55	22.6	2	1	1	0	1	0	1	0	0	1	166	77	3.6	22.8	0.53	83.166	7.3	4.2	140	4.5	105	195	39	31.9	886.4	2.87009	7.3	1.40625
180	0	0	3.107	68	2	151	55	24.1	2	1	0	1	0	1	0	1	0	1	166	95	5.9	15.1	0.98	43.6631	9	4.4	141	4.2	106	192	48	16.9	670.65	2.9094	6.7	1.40625
181	0	0	3.605	66	1	164	58	21.6	2	1	0	0	1	0	0	1	0	1	136	79	4.5	12.8	0.84	70.5393	7.5	4.4	142	4.4	105	180	39	2.4	1129.72	2.98803	7.6	1.40625
182	0	0	3.17	71	2	148	52	23.7	2	1	1	0	1	0	1	0	0	0	158	82	3.9	14.5	0.69	63.3044	8.2	4.3	141	4.2	104	191	44	39.5	783.18	3.57778	5.8	1.40625
183	0	0	5.107	73	1	160	59	23	2	1	1	1	0	0	1	1	1	1	126	67	3.6	22.3	0.94	60.5935	8.2	4.2	139	4.3	103	200	53	4.2	1248.9	3.85299	5.8	1.40625
184	0	0	7.038	61	1	174	56	18.5	1	0	0	0	0	1	0	0	0	0	85	43	3.4	14.3	0.76	80.5011	7.8	4.2	140	4.4	106	187	72	6	1387.92	4.20684	7.8	1.40625
185	0	0	1.367	60	2	149	50	22.5	2	1	1	0	1	0	1	1	1	1	146	49	8.3	23.1	1.12	39.1086	7.8	3.9	141	5	107	166	35	1203.9	887.4	4.32479	6.3	1.40625
186	0	0	7.23	65	2	151	58	25.4	2	1	0	0	1	1	1	1	0	1	167	94	5.3	16.7	0.71	62.9308	7.3	4.4	142	4.5	105	188	46	6.4	994.56	4.32479	7.2	1.40625
187	1	0	3.241	64	1	167	57	20.4	2	0	1	0	1	0	0	0	0	0	155	84	5.9	17.8	0.9	65.9913	6.8	4.2	141	4.8	106	223	51	93	1111.8	4.3641	6.7	1.40625
188	0	0	6.175	65	2	142	49	24.3	2	0	0	0	0	0	0	0	0	0	127	64	4.1	12.4	0.66	68.1646	7.6	4.9	142	3.6	103	195	73	9.5	834.84	4.79658	6.5	1.40625
189	0	0	1.211	74	1	162	57	21.7	2	0	0	1	1	0	0	0	0	0	93	52	5.7	22	1.11	50.321	7.4	4.2	140	5.2	104	211	49	5.2	1001	4.87521	6.5	1.40625
190	1	0	4.584	67	2	146	59	27.7	2	1	1	0	1	0	1	1	1	0	172	68	7.3	19.9	0.74	59.6243	7	4.2	141	4.4	110	230	38	93.8	865.35	5.07179	7.1	1.40625
191	0	0	7.474	68	1	161	60	23.1	2	1	1	1	1	1	1	1	0	0	118	72	3	12.3	0.67	89.5665	7.7	4.5	139	4	104	174	44	25.8	966.6	5.18974	7.9	1.40625
192	0	0	4.008	59	1	167	57	20.4	2	0	0	0	1	0	0	0	0	0	143	81	2	9.7	0.67	93.2913	7.4	4.4	138	4.4	103	201	55	2.3	1540.2	5.89744	7.5	1.40625
193	0	0	5.351	68	1	169	63	22.1	1	1	1	0	1	1	1	0	0	1	160	66	4.8	13.5	0.95	61.1283	6.9	4.4	140	5.1	107	210	56	8.6	1358	2.98803	6.5	1.41797
194	0	0	8.115	32	2	155	48	20	1	0	0	0	0	1	0	0	0	0	90	51	3.3	11.8	0.51	110.761	7	4.6	139	4	105	174	71	101.1	929.39	4.44274	8.3	1.41797
195	0	0	3.208	48	2	150	64	28.4	2	1	0	0	1	0	1	0	0	1	140	85	3.6	20.2	0.58	85.6524	7.3	4.2	139	4.1	106	165	53	15	1144.33	5.26838	6.2	1.41797
196	0	0	4.178	78	2	153	55	23.5	2	0	1	0	1	0	0	0	0	0	123	64	2.6	9.1	0.53	82.2351	7.4	4.4	140	4	104	188	69	191.9	753.275	5.70085	7	1.41797
197	0	0	4.03	76	2	140	49	25	2	1	1	0	1	0	0	1	0	0	156	92	4.5	17.8	0.78	54.2877	7.2	4.2	139	4.1	104	196	69	15.1	852.198	6.25128	8.6	1.41797
198	0	0	1.614	75	2	147	36	16.7	1	0	0	0	1	1	0	0	0	0	94	56	4.3	8.3	0.49	90.621	7.6	4.2	140	4.6	104	165	65	10.4	565.24	1.41538	8.5	1.42188
199	0	0	6.041	54	2	158	56	22.4	2	1	1	0	1	1	1	0	1	1	163	68	3	10.9	0.52	93.3129	7.1	3.7	140	5	105	202	46	21.4	823.16	5.58291	6.3	1.42188
200	0	0	8.085	52	1	170	83	28.7	2	1	1	0	1	0	1	0	0	0	174	117	3.2	13.6	0.75	85.505	7.5	4.4	141	4.1	103	233	54	9.7	1490.82	4.28547	6.9	1.42578
201	0	0	1.427	75	1	153	54	23.1	2	1	0	1	1	0	1	0	1	0	155	77	5.1	16.7	1.02	54.9858	8.2	2.9	138	3.8	104	161	27	281.3	742.395	5.89744	7.7	1.42578
202	0	0	8.074	30	2	157	64	26	1	0	0	0	0	1	0	0	0	0	142	88	3.5	13	0.62	91.1246	7.3	4.1	137	4.2	104	200	87	15.7	1313.44	2.39829	9.1	1.4375
203	0	0	3.471	83	1	162	77	29.3	2	1	0	0	0	1	1	0	0	0	109	69	4.8	18.4	0.63	90.479	7.4	4.3	140	4.2	106	176	34	5.3	956.925	3.65641	7.2	1.4375
204	0	0	3.485	67	2	159	50	19.8	2	1	0	0	0	0	0	0	0	0	124	81	4.1	11.3	0.56	80.8807	7.4	4.5	141	4.6	104	214	63	4.9	868.79	2.35897	6.4	1.44141
205	0	0	7.482	70	2	144	46	22.2	2	1	1	0	1	0	1	1	1	1	98	48	4.6	23.5	0.68	64.586	7.4	4.4	136	4.5	103	182	43	8	791.19	3.61709	6.8	1.44141
206	0	0	3.885	73	2	154	52	21.9	2	1	0	0	1	0	1	1	0	0	130	61	4.2	12.8	0.74	58.1745	7.2	4.1	139	4.3	104	214	60	17.6	837.692	5.62222	7	1.44141
207	0	0	6.855	42	1	177	66	21.1	2	1	1	0	1	0	0	0	0	0	151	94	6.1	9.6	0.73	93.6384	7.4	4.2	138	3.9	104	180	35	16.7	1835.8	4.67863	7.4	1.44531
208	0	0	6.022	62	2	150	60	26.7	2	0	0	0	1	0	0	0	0	0	86	51	4.4	12.1	0.59	78.112	7.2	4.6	141	4.3	108	206	46	7.1	908.34	2.31966	7	1.45312
209	0	0	8.238	59	2	149	51	23	1	1	1	0	0	1	0	0	0	0	136	75	3.9	11.2	0.72	63.7221	8.1	4.4	140	4.5	103	196	39	0.1	930	3.18462	8.3	1.45312
210	0	0	7.011	73	1	163	48	18.1	2	0	0	0	1	0	0	0	0	0	114	76	4	16.7	0.76	76.4571	7	4.6	141	4.7	102	151	49	6.4	930.155	2.94872	8.1	1.46094
211	0	0	7.285	64	2	158	60	24	2	1	1	0	1	1	1	1	0	1	126	62	5.2	15.6	0.59	77.4035	8.3	4.7	140	4.3	102	178	52	12.9	833.14	3.30256	8.6	1.46094
212	0	0	7.616	45	2	154	66	27.8	2	0	0	0	1	0	0	0	0	0	113	71	3.8	16	0.63	79.7068	7.9	4.3	137	4.3	104	246	66	5.7	1161.14	4.44274	8.1	1.46094
213	0	0	4.871	43	2	153	69	29.5	2	1	0	0	1	0	1	0	0	0	114	82	3.6	10	0.49	106.308	7.4	4.2	137	4.3	104	201	39	5.5	1249.35	2.31966	9.9	1.46484
214	1	0	7.208	71	2	155	60	25	2	1	1	0	0	1	1	1	0	0	134	68	4.6	15.6	0.95	44.6175	7.4	4.1	140	4.3	103	266	76	39.2	709.05	2.87009	7.4	1.46484
215	0	0	4.386	65	1	170	63	21.8	2	0	0	0	0	0	0	0	0	1	122	77	5.3	11.7	0.6	102.376	7.9	4.6	141	4	108	207	41	9.1	1291.35	3.02735	6.6	1.46484
216	0	0	3.764	58	2	155	74	30.8	2	1	0	0	0	1	1	1	0	0	133	58	4.3	9.9	0.51	93.3814	8.4	4.5	138	4.4	100	251	58	30.9	879.5	3.81368	9.9	1.46484
217	0	0	4.507	72	1	161	56	21.6	2	1	1	0	1	0	1	1	0	0	135	65	5.3	25.6	0.79	73.5772	7.4	4.5	140	3.9	101	260	103	22.3	787.35	4.16752	8.3	1.46484
218	0	0	8.003	67	2	143	54	26.4	2	1	1	0	1	0	1	1	0	1	150	70	4.5	13.4	0.65	68.7125	6.9	4.2	140	4.5	108	144	43	8	771.3	4.24615	7.2	1.46484
219	0	0	1.175	54	1	169	75	26.3	2	0	0	0	0	0	0	0	0	0	139	79	4.6	14.9	0.72	88.447	7.8	4.5	138	4.6	103	230	47	19.1	1430.4	4.32479	7.6	1.46484
220	0	0	7.003	67	2	144	45	21.7	2	1	1	1	1	0	1	0	0	1	145	67	3.5	14.4	0.51	89.5944	7.7	4.6	142	3.7	106	200	58	15.4	653.25	4.40342	6.7	1.46484
221	0	0	3.066	32	2	161	53	20.4	1	0	0	0	0	1	0	0	0	0	132	66	3.3	12.3	0.68	80.8543	7.7	4.6	139	4	105	160	75	5.7	902.85	4.52137	7.2	1.46484
222	0	0	1.192	61	2	156	51	21	2	0	0	0	1	0	0	0	0	0	132	70	4	14.6	0.69	66.1235	6.6	4	140	4.1	104	212	47	6	734.845	3.69573	7.8	1.46875
223	0	0	2.504	72	1	159	49	19.4	2	1	0	1	0	0	0	1	0	1	115	56	5.7	13.1	0.91	63.0313	7.6	3.9	140	4.6	104	166	46	1.9	1052.41	2.63419	6.4	1.47266
224	0	0	8.181	77	1	167	48	17.2	2	0	0	0	1	0	0	0	0	0	104	66	6.1	23.5	0.65	89.3412	7.2	4.4	141	4.5	103	197	65	22.8	864.37	3.22393	7	1.47266
225	0	0	8.118	33	2	152	73	31.6	2	0	0	0	1	0	0	0	0	0	138	87	4.9	8.5	0.4	143.212	7.8	4.3	139	4	99	179	58	16.9	1346.18	5.07179	8.2	1.47266
226	0	0	2.551	70	1	164	57	21.2	2	0	1	0	1	0	0	0	0	0	127	57	8.5	19.7	0.97	59.2557	7.3	4.1	137	4.4	107	171	30	216.3	1058.58	2.35897	5.4	1.47656
227	0	0	5.304	67	2	155	53	22.1	2	1	1	0	0	1	1	1	1	0	145	69	4.7	20.3	0.51	89.5944	7.3	3.9	138	3.9	102	207	42	15.5	811.08	2.9094	7.4	1.47656
228	0	0	5.408	51	2	157	57	23.1	2	1	0	0	1	0	1	0	0	0	131	89	4.4	13.6	0.47	105.949	7.5	4.2	136	4	100	260	54	2.9	806.68	3.10598	7.4	1.47656
229	0	0	1.786	72	2	153	50	21.4	2	1	1	1	0	1	1	1	0	0	123	61	3.3	7.4	0.38	121.09	8.9	4.3	136	3.9	100	123	45	106.9	806.12	3.18462	7.8	1.47656
230	0	0	5.142	58	2	150	46	20.4	1	0	1	0	0	1	0	0	0	0	140	86	5	15.8	0.62	75.4164	7.2	4.3	142	4.4	112	192	53	8.6	609.75	3.34188	6.4	1.47656
231	0	0	0.356	36	2	155	51	21.2	2	0	0	0	1	0	0	0	0	0	104	75	3.5	6.3	0.57	94.8113	7	4.6	139	3.8	108	159	68	7.7	858.06	3.89231	7.2	1.47656
232	0	0	7	59	1	170	60	20.8	1	0	0	0	0	1	0	0	0	1	121	78	5.3	10.1	0.82	74.7919	7	4.3	140	4.4	105	207	75	3.7	1403.78	4.40342	8	1.47656
233	0	0	6.959	48	2	153	57	24.3	1	1	0	0	0	1	1	0	0	0	113	69	4	12.5	0.6	82.5339	7.8	4.3	137	4.3	104	223	67	9.9	1003.46	4.63932	6.9	1.47656
234	0	0	7.803	55	2	157	47	19.1	2	1	1	0	0	1	1	0	1	1	110	51	7.1	33	1.38	31.9106	7.2	4.5	140	5.2	107	141	51	19.7	861.48	4.75726	6.4	1.47656
235	0	0	8.011	71	2	152	47	20.3	2	1	1	0	0	1	0	1	0	1	132	59	2.5	11.9	0.53	84.4845	7.6	4.2	139	4	102	180	56	14.8	780.84	5.30769	8.2	1.47656
236	0	0	6.562	56	1	165	80	29.4	2	1	0	1	1	0	1	1	0	0	127	81	4.9	12.4	0.68	93.1766	7	4.3	140	4.1	102	148	38	5.7	1627.5	5.77949	6.9	1.47656
237	0	0	7.625	47	2	159	65	25.7	1	1	1	0	0	1	1	0	0	1	126	87	3.4	10.8	0.63	78.7183	7.4	4.6	138	4.1	102	218	72	4.8	898.59	3.22393	8.9	1.48047
238	1	0	6.808	71	1	161	59	22.8	2	1	0	0	1	0	1	1	0	0	129	58	6.5	25	1.07	53.0084	7.9	4.4	135	5.4	101	200	37	45.5	1263.7	2.43761	7.5	1.48438
239	1	0	6.542	73	1	153	53	22.6	2	0	0	0	0	0	0	0	0	0	153	87	4.9	15.5	0.84	68.5278	7.5	4.6	143	3.8	104	246	64	36.7	945.9	3.42051	7.2	1.48438
240	1	1	1.83	71	2	147	52	24.1	2	0	0	0	1	0	0	0	0	0	129	84	3.9	8.6	0.57	78.0204	7.3	4.2	139	3.8	102	270	46	4.2	767.2	3.42051	8.6	1.48438
241	0	0	6.173	67	2	163	64	24.1	2	1	0	0	1	0	1	1	0	1	181	87	4.6	8	0.5	91.5566	7.5	4.8	139	3.6	103	181	50	39.2	1046	3.97094	9.2	1.48438
242	0	0	3.192	68	2	144	53	25.6	2	1	0	0	0	1	1	1	0	0	117	48	3.9	13.9	0.58	77.5043	7.7	4.5	143	3.8	107	183	36	40.6	749.2	5.42564	6.2	1.48438
243	0	0	2.647	65	1	173	75	25.1	2	0	0	1	1	0	0	0	0	0	133	70	5.7	10.8	0.88	67.3336	7.7	4.5	140	4.2	105	243	42	1	1524.16	3.81368	8.2	1.5
244	0	0	6.529	69	2	144	61	29.4	2	0	1	0	1	0	0	0	0	0	117	65	3.3	16	0.74	59.1231	7.3	4.4	143	4.6	108	177	38	5.2	959.84	4.08889	6.8	1.5
245	0	0	1.008	51	2	157	61	24.7	2	1	0	0	1	0	0	1	0	1	181	86	3	15.7	0.48	103.537	6.9	4	140	4.2	106	207	61	8	1016.07	5.03248	7	1.50391
246	0	0	4.677	66	1	169	61	21.4	2	1	1	0	1	0	1	1	0	0	141	88	4.7	19.6	1.06	54.69	6.9	4.5	142	4.6	110	198	46	5.3	1521.63	3.30256	7.3	1.51172
247	0	0	7.096	38	1	181	83	25.3	1	1	0	0	0	1	1	1	0	0	138	66	3.9	14.2	0.9	76.6412	6.1	4	140	4	105	124	56	4.7	1994.23	5.26838	6.6	1.51562
248	1	0	7.332	57	2	156	39	16	2	1	1	0	1	0	1	1	0	0	120	63	2.6	15.4	0.59	80.0199	6.9	4.5	141	4.5	103	202	87	10.7	721.5	4.56068	7.9	1.51953
249	0	0	7.663	71	2	150	48	21.3	2	0	0	0	0	0	0	0	0	0	115	94	4.6	14.2	0.65	67.5784	7.5	4.5	141	4.5	105	205	41	7.1	925.8	1.65128	6.7	1.52344
250	0	0	4.493	76	1	144	45	21.7	2	1	0	0	1	0	1	0	0	0	161	75	6.1	17.5	0.97	57.8735	7.2	4.5	140	4.5	110	155	47	77.7	794.7	2.55556	7.3	1.52344
251	0	0	6.962	47	2	159	78	30.9	2	0	0	0	1	0	0	0	0	0	138	87	2.9	14.7	0.71	69.0681	7	4.3	140	4.4	100	182	48	6.7	983.25	3.10598	9.1	1.52344
252	0	0	2.058	53	1	160	56	21.9	2	1	1	0	1	0	1	0	0	0	124	79	4.9	17.8	0.88	71.3954	7	4.2	141	4.4	102	198	68	34.1	1287.52	3.69573	6.9	1.52344
253	0	0	6.893	64	1	168	65	23	2	0	0	0	1	0	0	0	0	0	114	61	5.8	14	0.83	72.1035	7.1	4.5	140	4	104	217	51	9	1339.65	3.73504	6.7	1.52344
254	0	0	6.981	52	1	162	53	20.2	2	1	0	0	1	0	1	0	0	1	131	87	6.5	16.6	0.89	70.9049	7.8	4.9	139	4.4	105	235	56	7.8	1217.5	4.01026	6.8	1.52344
255	0	0	6.866	49	1	165	86	31.6	2	1	0	1	1	0	1	0	0	1	127	86	5.2	17.6	0.82	78.8866	7.7	4.5	143	4.5	109	164	42	20	1600.8	4.12821	7.7	1.52344
256	0	0	7.173	60	1	162	85	32.4	2	1	1	1	1	1	1	0	1	1	133	66	7.6	13.6	0.77	79.7355	6.9	3.9	140	4	105	179	40	4.1	1333.35	4.44274	7.6	1.52344
257	0	0	7.518	66	1	163	56	21.1	2	0	0	0	0	0	0	0	0	1	134	82	5.1	13	0.59	103.82	7.9	4.8	139	4.3	99	185	45	9.1	1054.04	4.71795	6.1	1.52344
258	0	0	2.915	67	2	147	62	28.7	2	1	0	0	0	0	1	1	0	1	120	65	7.9	19	0.89	48.7226	7.3	4	142	4.7	105	160	46	5.3	715.53	2.16239	7.1	1.52734
259	1	0	3.71	77	2	144	46	22.2	2	1	0	0	1	0	0	0	0	1	155	73	3	16.3	0.5	87.9732	7.4	4.4	141	4.2	106	249	55	19.8	841.775	2.24103	6.8	1.52734
260	0	0	7.688	45	2	151	50	21.9	1	1	1	0	0	1	1	0	0	1	148	85	4.9	15.3	0.7	71.0292	7.1	4	138	4.7	107	157	64	27.2	863.65	3.57778	9.2	1.52734
261	0	0	7.595	70	1	167	57	20.4	2	1	1	0	1	0	1	0	1	0	123	64	8.6	17.3	0.9	64.3157	7.5	4.6	140	4	103	199	54	8.3	963.93	4.01026	6.3	1.52734
262	0	0	3.948	77	1	154	64	27	2	1	1	0	1	0	0	0	0	0	154	92	7.9	15.6	1.08	51.2641	7.7	4.1	139	5	105	223	49	28.6	1221.77	4.71795	7.6	1.52734
263	0	0	5.973	68	1	162	65	24.8	2	1	1	1	0	1	0	1	0	1	134	68	3.3	15.7	0.71	84.0611	6.9	4.3	140	4.6	106	158	59	12.2	1326.87	4.71795	8.4	1.52734
264	0	0	8.364	68	2	152	60	26	2	1	1	1	1	1	1	1	1	1	106	52	6.3	27.2	0.92	46.7878	8.4	4.6	141	4.9	106	260	60	29	1088.78	3.81368	6.9	1.53125
265	0	0	7.249	64	1	164	62	23.1	2	0	0	0	0	1	0	0	0	1	107	61	3.5	16.8	0.77	78.2721	7.6	4.2	140	4.5	104	188	34	31.3	1446.06	4.16752	6.7	1.53125
266	1	0	1.764	76	1	166	63	22.9	2	1	0	1	1	1	1	1	0	1	137	78	4.7	11.8	0.88	64.379	7.6	4.4	143	3.4	103	200	51	1027	955.64	5.38632	6.5	1.53125
267	0	0	6.866	47	1	163	70	26.3	2	0	0	0	1	0	0	0	0	0	107	61	5.8	14.6	1.03	62.2108	7.1	4.5	141	4	106	271	49	2.5	1687.84	3.81368	5.9	1.53516
268	0	0	2.973	64	1	167	56	20.1	2	1	1	1	1	1	1	1	0	0	150	81	4	19.5	1.05	55.7503	7	4	139	4.4	107	198	32	42.6	1231.45	1.57265	7.4	1.54297
269	1	0	7.099	71	2	147	42	19.4	2	0	1	0	1	0	0	0	0	1	135	64	3.9	11.6	0.54	82.7744	7.1	4.3	138	4.4	104	249	56	15.3	656.64	3.02735	8.5	1.54688
270	0	0	1.2	67	1	164	70	26	2	1	0	0	1	0	0	0	0	1	134	86	6.6	9.6	0.75	79.5062	7.9	4.6	144	3.9	102	177	52	114.8	1110.56	3.26325	9.1	1.54688
271	1	0	3.293	70	2	150	50	22.2	2	1	0	0	1	0	1	0	0	0	150	64	5.9	16.5	0.67	65.6413	7.9	4.2	142	4.2	107	199	38	0.1	829.17	3.34188	6.6	1.54688
272	0	0	1.986	56	1	164	64	23.8	2	0	0	0	0	0	0	0	0	0	95	57	6	13.7	0.68	93.1766	7.2	4.1	139	4.1	108	172	33	4	1620	3.45983	6.2	1.54688
273	0	0	7.11	59	2	147	39	18	2	0	0	0	0	0	0	0	0	0	122	74	4	7.9	0.53	89.0951	7.5	4.3	144	4.4	107	262	88	8	618.36	3.69573	6.3	1.54688
274	1	0	6.647	36	1	176	69	22.3	2	1	1	0	0	1	1	0	0	0	134	80	5.6	13.6	0.79	89.7716	6.5	4.1	139	4.4	107	200	52	392.3	1381.32	4.01026	8.7	1.54688
275	0	0	2.027	69	2	160	48	18.7	2	0	0	0	0	0	0	0	0	0	128	70	4.3	20.8	0.65	68.1348	8.4	5.1	141	4.7	101	213	70	12.9	698.4	4.12821	6.1	1.54688
276	0	0	7.814	48	2	149	47	21.2	1	0	0	0	1	1	0	0	0	0	102	61	2.4	13	0.53	94.5305	6.9	4.3	139	4.2	105	213	78	5.2	868.2	4.3641	6.7	1.54688
277	0	0	7.022	37	2	154	61	25.7	2	1	0	0	1	0	1	0	0	1	126	71	7.1	8.3	0.64	82.8727	7.4	4.5	141	4.5	107	257	48	9.9	1200.42	4.3641	6.7	1.54688
278	0	0	2.227	76	2	158	64	25.6	2	0	1	1	1	1	0	0	0	0	138	69	6.9	15.6	1.11	36.9037	7.1	4.1	138	4.2	105	221	35	79.2	831.6	5.62222	9.1	1.54688
279	0	0	1.745	70	1	165	59	21.7	2	1	1	0	1	0	1	0	0	0	142	87	5.1	13.5	0.57	106.006	7.7	4.5	137	4.2	102	223	43	15.9	1029.63	4.75726	7.4	1.55859
280	0	0	7.112	64	1	167	53	19	2	0	0	0	1	0	0	0	0	0	127	75	6.4	21.3	1.07	54.6113	7.5	4.3	139	4.9	106	179	45	6.7	1323.73	5.07179	7	1.55859
281	0	0	0.959	63	2	153	57	24.3	2	1	0	0	1	0	1	1	0	0	129	96	7.8	9.3	0.78	57.2907	7.8	4.6	139	3.7	108	248	46	6.3	776	2.35897	6.2	1.5625
282	0	0	7.479	66	1	162	58	22.1	2	1	1	0	1	0	1	1	0	0	146	55	6.2	13	0.69	87.4766	7.4	4.8	141	4.6	106	248	38	43.5	1019.2	2.63419	6	1.5625
283	0	0	7.455	67	1	167	66	23.7	1	1	1	1	0	1	1	1	0	0	104	69	5.4	9.4	0.67	89.9482	6.8	4	140	4.4	107	209	49	33.3	1051.5	2.75214	8.6	1.5625
284	0	0	0.551	61	1	160	57	22.3	2	1	0	0	1	0	1	0	0	1	123	86	6.3	15.2	0.79	77.1628	7.4	4.7	139	4.4	102	225	45	13	1157.44	2.83077	7.3	1.5625
285	0	0	3.414	74	1	164	71	26.4	2	1	0	0	1	0	0	1	0	0	141	80	3.1	24.9	0.99	57.0305	7.9	4.5	141	4.2	104	215	46	8.1	1266	3.22393	6.2	1.5625
286	0	0	1.074	70	1	167	66	23.7	2	1	1	0	0	1	1	1	0	0	144	64	6	16.6	0.96	59.9313	8.2	4.4	136	4.5	102	228	50	46.4	986.8	3.26325	7.7	1.5625
287	0	0	1.077	68	1	168	71	25.2	2	1	0	0	1	0	1	0	0	0	114	56	3.3	13.2	0.85	69.0379	6.6	4.2	140	3.8	103	150	58	18.7	1206.6	3.30256	6.9	1.5625
288	0	0	4.644	72	1	161	83	32	2	1	1	0	0	1	1	1	1	1	118	60	9.9	31.2	1.64	33.0909	7.5	4.1	134	4.4	102	156	32	1909.7	1340	3.77436	8.9	1.5625
289	1	0	5.052	73	1	164	70	26	2	1	0	0	1	0	0	1	0	0	139	72	3.6	22.6	0.9	63.5458	10.2	3.4	136	4	104	147	42	11.3	1079.3	4.01026	6.3	1.5625
290	0	0	4.189	58	1	163	47	17.7	2	0	0	0	0	0	0	0	0	0	114	69	5.4	12	0.63	100.281	7.1	4.5	141	4.6	107	142	33	2	895.6	4.24615	6.4	1.5625
291	1	0	3.647	74	1	161	69	26.6	2	1	1	0	1	0	1	1	0	0	138	73	4.7	8.3	0.59	100.466	7.3	4.1	142	3.6	105	172	26	383.8	1060.8	4.52137	8.5	1.5625
292	0	0	8.244	67	2	147	60	27.8	2	1	0	0	1	0	1	0	0	1	144	69	3.6	13.8	0.6	75.0007	7.5	4.5	142	4	104	233	63	9.9	840.125	4.8359	6.4	1.5625
293	0	0	6.849	48	2	153	54	23.1	2	1	1	0	1	0	1	0	0	0	172	90	3.5	11.9	0.53	94.5305	8	4.6	138	4	102	248	42	26.9	784	5.15043	8.2	1.5625
294	0	0	7.786	58	2	162	79	30.1	2	1	1	1	1	0	1	1	0	0	173	97	5.1	9.3	0.53	89.5333	7.9	4.4	140	4.2	103	187	62	13.2	991.07	2.20171	9.1	1.57422
295	0	0	7.373	58	2	149	50	22.5	2	0	0	0	0	0	0	0	0	0	106	57	5.2	15.4	0.64	72.8419	7.4	4.7	139	4	104	244	55	6.4	780.62	2.6735	7.4	1.57422
296	0	0	8.104	61	2	158	59	23.6	2	0	0	0	1	0	0	0	0	0	146	83	5.5	17.5	0.61	75.6669	7.6	4.4	141	4.6	105	180	64	48.2	870.74	3.1453	6.8	1.57422
297	1	0	2.532	61	1	165	70	25.7	2	1	1	1	1	1	1	1	0	1	177	83	6.6	22.6	1.44	40.0095	6.7	4.2	139	4.4	105	209	49	1285.2	1325.97	4.32479	8	1.57422
298	0	0	6.197	47	1	175	93	30.4	2	1	1	1	1	1	1	1	0	1	117	80	6.1	11.4	0.71	93.4616	7.4	4.6	139	4.5	105	186	33	2.9	1635.39	2.79145	8.2	1.58203
299	0	0	7.326	41	1	172	74	25	2	0	0	0	1	0	0	0	0	0	118	77	5.5	14.3	0.64	108.886	7.2	4.4	140	4.3	107	235	48	19.6	1500.66	2.87009	8.9	1.58203
300	0	0	7.959	66	1	157	52	21.1	2	0	0	0	0	0	0	0	0	0	131	77	4.1	12.2	0.64	94.9799	7	4.2	138	4.6	103	210	45	0.1	1041.66	4.04957	6.9	1.58203
301	0	0	1.058	60	2	156	60	24.7	2	0	0	0	1	0	0	0	0	1	100	53	3.3	16.5	0.46	103.528	7.3	4.3	141	4.2	105	213	77	8.1	1014	5.58291	6.4	1.58203
302	0	0	6.934	60	2	141	43	21.6	1	1	1	0	0	1	1	0	0	1	103	48	4.3	19.8	0.62	74.6862	7.3	4.3	140	4.8	105	224	86	55.5	694.87	2.6735	10.3	1.58984
303	0	0	5	68	1	163	63	23.7	2	0	0	0	1	0	0	0	0	0	135	79	3.8	23.4	0.81	72.7761	6.9	4.4	140	4.6	106	246	57	5.3	1361.16	3.77436	6.8	1.59375
304	0	0	7.997	31	1	158	52	20.8	1	0	0	0	0	1	0	0	0	0	119	71	4.7	10.7	0.79	93.708	7.8	4.6	137	3.9	102	169	70	0.5	1390.68	4.01026	6.5	1.59375
305	0	0	7.173	64	2	150	65	28.9	2	0	1	0	1	0	0	0	0	1	128	71	3.3	11.7	0.54	85.2774	7.1	4.2	140	4.2	105	182	39	0.6	862.24	4.44274	8	1.59375
306	1	0	7.575	59	1	164	63	23.4	2	1	1	1	1	0	1	0	0	1	117	69	4.6	17.4	0.8	76.8399	7.4	3.9	140	4.3	108	170	41	12.3	1089.99	4.48205	6.5	1.59375
307	0	0	7.282	64	2	145	55	26.2	2	1	0	0	0	1	1	1	1	0	111	45	5	13.1	0.65	69.6218	6.9	4	141	4.6	107	192	53	14.9	656.37	4.8359	7	1.59375
308	0	0	7.266	60	2	155	51	21.2	2	0	0	0	1	0	0	0	0	0	107	65	4.6	15	0.6	77.414	7.1	4.5	140	4.3	105	205	77	9.6	726.085	4.24615	7.5	1.59766
309	0	0	2.934	41	2	160	59	23	1	1	0	0	0	1	0	0	0	0	143	98	3.9	7.6	0.43	124.326	7.6	4.2	141	4.2	105	194	63	5.8	967.032	2.63419	8.8	1.60156
310	0	0	4.184	39	1	178	63	19.9	1	0	1	0	0	1	0	0	0	0	130	80	5.8	17.1	0.88	77.9654	6.5	4.3	145	4.3	109	210	55	5.5	1781.5	3.42051	7.3	1.60156
311	0	0	7.932	66	2	152	58	25.1	2	1	1	0	0	1	0	1	0	1	126	58	4.9	14.9	0.68	65.6859	7	4.2	140	4.5	105	224	51	59.6	988.51	4.44274	7.2	1.60156
312	0	0	3.038	69	1	168	60	21.3	2	1	1	1	0	1	1	1	0	0	111	65	6.7	25.1	0.77	76.6004	7.5	4	141	4.5	107	148	41	6.2	1171.94	2.28034	6.9	1.61328
313	0	0	7.373	51	2	161	63	24.3	2	1	1	0	0	1	1	0	0	0	142	77	6.7	22.7	0.81	58.4105	8	4.3	140	4.7	102	232	62	775.5	951.48	2.00513	6.7	1.61719
314	0	0	5.877	55	2	157	49	19.9	2	0	0	0	0	0	0	0	0	0	98	59	4.4	15.8	0.55	87.2982	7.9	4.6	138	4.6	106	293	58	5.7	912.24	2.75214	6.4	1.61719
315	0	0	2.644	65	1	172	70	23.7	2	1	1	1	1	0	1	1	0	1	151	70	4.6	17	0.93	63.3834	7.8	4.9	139	4.8	105	159	49	14.8	1643.94	3.42051	7.7	1.61719
316	1	0	1.592	39	2	156	81	33.3	2	0	0	0	0	1	0	0	0	0	130	85	4.2	9.5	0.37	148.661	8	4.7	135	4.2	102	264	43	22.2	949.9	3.89231	10.7	1.61719
317	0	0	7.252	70	2	146	54	25.3	1	1	1	0	1	1	1	1	0	1	147	81	4	13.9	0.75	58.0211	7.1	4.2	139	4.1	104	221	79	1.7	817.65	4.01026	8.1	1.61719
318	1	0	8.096	68	2	150	62	27.6	2	0	0	0	1	0	0	0	0	0	129	73	6.3	16.2	0.66	67.2876	8	4.5	148	5.3	119	214	44	2.7	697.68	4.01026	7.1	1.61719
319	0	0	7.304	62	2	159	52	20.6	2	1	0	0	1	0	0	1	0	0	132	79	4.5	13.2	0.57	81.1153	7.3	4.5	142	4.1	106	236	46	6.8	888.95	4.71795	6.7	1.61719
320	0	0	7.556	75	2	155	46	19.1	2	0	1	0	1	0	0	0	0	0	118	49	4.7	12.9	0.58	75.3552	7.4	4.6	140	4.2	105	206	72	74.5	716.91	5.11111	7.5	1.61719
321	0	0	4.353	26	1	185	91	26.6	2	1	0	0	1	0	1	0	0	0	144	100	5.2	14.9	0.78	99.9431	8.4	5	141	4.7	101	206	46	17.6	1991.48	6.17265	6.3	1.61719
322	0	0	6.003	55	1	170	60	20.8	2	0	0	0	1	0	0	0	0	0	113	76	3.6	14.9	0.67	95.1901	7.6	4.6	141	4.3	103	206	48	5.2	1262.47	7.94188	6.2	1.61719
323	0	0	2.022	70	2	156	51	21	2	1	0	0	1	0	1	0	0	0	129	52	3.6	17.4	0.53	84.8292	7.3	4.2	142	4.6	105	185	49	8.3	811.304	3.22393	6.4	1.625
324	1	0	1.762	45	1	168	76	26.9	2	1	1	0	1	0	1	0	0	1	147	90	6.1	15.7	0.79	84.2026	7.5	4.7	138	3.8	101	220	39	45.3	1736.16	8.09915	7.9	1.625
325	0	0	7.055	71	2	151	56	24.6	2	1	0	0	1	1	1	1	1	1	130	61	5.3	15.8	0.69	63.3044	7	4.2	142	4.3	106	179	66	9.4	817.52	3.57778	6.7	1.63281
326	0	0	7.063	59	1	163	60	22.6	2	1	0	0	0	1	1	0	0	0	129	69	3	9.7	0.49	131.369	7	4.2	141	4.3	109	185	53	45.9	1162.37	3.81368	7.6	1.63281
327	0	0	6.984	63	1	160	54	21.1	2	1	0	1	1	0	1	1	0	0	112	61	4.5	12.1	0.85	70.5678	7.2	4.3	139	4.3	106	184	34	8.2	980.32	4.52137	6.8	1.63281
328	0	0	3.184	69	2	153	53	22.6	2	1	1	0	0	1	1	1	0	0	139	46	6.2	9.8	0.57	78.6628	7	4	141	4.3	102	189	44	21.5	730.65	1.96581	7.6	1.64062
329	0	0	7.23	56	2	149	47	21.2	1	0	0	0	0	1	0	0	0	0	130	59	4.2	15.3	0.56	85.1527	7.3	4.2	141	4.4	107	176	75	11.6	849.9	2.43761	7.8	1.64062
330	0	0	5.203	68	2	150	58	25.8	1	0	1	1	0	1	0	0	0	1	122	80	3.8	24.5	0.9	47.9264	7.2	3.9	138	4.8	106	200	41	15.2	810.48	2.51624	8.2	1.64062
331	0	0	2.89	77	1	163	62	23.3	1	1	0	0	0	1	1	0	0	0	144	76	6.4	22.8	1.39	38.8974	7.8	4.6	139	4.5	107	203	35	10.7	1139.1	2.71282	7.6	1.64062
332	0	0	1.14	69	2	152	70	30.3	2	1	1	1	1	1	1	1	0	1	158	75	4.2	14.9	0.68	64.8532	7.4	4.6	140	4.7	103	217	47	21.7	1092.4	2.98803	8.1	1.64062
333	0	0	8.03	66	2	151	60	26.3	2	1	1	0	1	1	1	1	0	1	139	78	6	15.5	0.72	61.7043	7.6	4.3	139	4.5	104	198	46	13	1018.67	3.02735	7.5	1.64062
334	0	0	3.427	64	2	148	58	26.5	2	1	1	0	1	0	1	1	1	1	154	61	5.3	29.1	0.83	53.2845	7.4	4.2	142	4.4	107	229	60	91.1	898.5	3.22393	7.6	1.64062
335	0	0	2.97	72	1	165	59	21.7	2	1	1	0	1	1	1	1	1	0	168	89	6.8	14.2	0.94	60.8339	7.4	4.6	138	4.5	103	154	40	5	1140.96	3.77436	7	1.64062
336	0	0	3.671	74	2	145	46	21.9	2	1	0	1	0	1	0	1	1	0	124	44	3.7	13.9	0.46	97.4809	7.6	4.1	138	4.2	104	281	68	255.3	665.25	3.85299	8.3	1.64062
337	0	0	7.079	76	2	156	52	21.4	2	1	0	0	1	0	1	1	0	0	137	64	4.5	11.4	0.53	82.8504	7.3	4.3	140	4.4	107	197	45	8.6	786.75	4.04957	6.1	1.64062
338	0	0	8.121	46	2	155	76	31.6	2	0	0	0	1	0	0	0	0	0	140	76	4.3	12.3	0.56	90.0984	7.2	4.3	137	4.5	101	221	53	0.1	938.64	4.20684	7.6	1.64062
339	0	0	7.003	64	2	157	53	21.5	2	1	0	0	1	0	1	1	0	0	150	84	5.2	15.9	0.8	55.4743	7.8	4.3	141	4.9	108	195	38	27.3	959.55	4.24615	7.4	1.64062
340	0	0	6.863	51	1	170	64	22.1	1	1	1	0	0	1	1	1	0	0	149	75	5.7	9.1	0.7	92.7239	7.4	4.1	138	4.3	104	152	82	6.3	1650	4.44274	5.8	1.64062
341	0	0	2.764	54	2	155	60	25	2	0	0	0	1	0	0	0	0	0	118	64	4.7	16.1	0.5	97.4038	6.5	4	141	4.2	108	216	53	381.1	878.92	4.71795	6.3	1.64062
342	0	0	5.759	46	1	169	68	23.8	2	1	1	1	1	0	1	1	1	1	141	79	5.6	16.2	0.9	72.5519	7.1	4.4	139	3.5	104	124	65	20.1	1598.7	4.95385	6.6	1.64062
343	0	0	6.904	42	1	153	67	28.6	2	1	1	0	1	0	0	0	0	0	141	98	7	15.2	0.84	80.3096	7.4	4.3	141	4.5	106	207	38	37.7	1171.1	5.07179	7.1	1.64062
344	0	0	3.375	72	1	175	67	21.9	2	1	0	1	1	0	0	1	0	0	120	78	4.3	7.4	0.76	76.7604	7.7	4.7	141	4.3	107	168	44	56.9	1310.19	5.07179	7.8	1.64062
345	0	0	6.099	71	1	163	58	21.8	2	1	0	0	1	0	1	0	0	0	113	63	5.2	11.2	0.83	69.9873	8.1	4.5	140	4.7	106	201	50	30.4	1164.75	5.50427	5.5	1.64062
346	0	0	7.855	59	2	151	60	26.3	2	1	0	0	1	1	1	0	0	1	111	57	4.6	17.6	0.49	97.0816	7.5	4.6	141	4.1	105	199	50	90.1	932.925	5.54359	8.8	1.64062
347	0	0	3.63	27	1	171	88	30.1	2	0	0	0	1	0	0	0	0	0	125	66	6.9	14.4	0.84	91.1672	8.2	5	138	4.4	103	201	55	31.4	2331.42	5.93675	8.1	1.64062
348	0	0	7.71	47	1	165	54	19.8	2	0	0	0	1	0	0	0	0	0	127	69	5.5	17.4	0.91	71.2391	8.1	4.9	139	4.5	105	169	51	9.6	1282.95	6.09402	5.8	1.64062
349	1	0	7.595	53	2	150	60	26.7	2	1	0	0	1	0	1	1	0	0	161	77	4.7	11.3	0.42	118.507	7.7	4.6	141	4.2	104	261	42	29	825	6.21197	6.4	1.64062
350	0	0	8.074	68	2	154	65	27.4	2	1	0	0	0	0	0	1	0	1	158	83	3.4	17	0.57	78.9931	7.5	4.5	142	4.2	104	171	58	26.4	1043.91	8.72821	6.9	1.64062
351	0	0	7.364	40	1	164	107	39.8	2	1	0	0	1	0	1	1	1	0	153	96	8.3	11.8	0.97	69.5796	8.3	4.9	138	4.1	99	273	44	5.5	2093.2	8.72821	7.6	1.64062
352	0	0	7.816	67	1	161	61	23.5	2	1	0	1	1	0	1	0	0	0	149	81	3.9	23	0.56	109.446	7.5	4.5	138	4	102	198	57	27	1247.58	2.31966	6.8	1.65234
353	0	0	7.458	65	1	156	46	18.9	2	1	0	1	1	0	1	1	0	1	148	73	5.3	20.1	1.41	40.2022	6.7	4.1	129	5.6	100	193	44	6.3	1141.89	2.43761	8	1.66016
354	0	0	5.545	75	2	150	66	29.3	2	1	0	1	1	0	1	1	1	1	177	70	4	15.7	0.5	88.6401	7.6	4.7	141	4.5	105	200	46	10.8	938	3.49915	6.9	1.66016
355	0	0	7.052	58	2	149	44	19.8	2	0	0	0	1	0	0	0	0	1	128	69	5.2	15.4	0.52	91.4186	7.3	4.3	140	4.3	103	225	70	5.6	607.24	3.93162	7.1	1.66016
356	0	0	5.499	71	1	163	64	24.1	2	1	0	1	0	1	1	1	1	1	143	52	4.8	12.5	0.93	61.7974	7.3	4.6	135	4.5	99	273	51	19.7	1063.52	4.75726	6.4	1.66016
357	0	0	2.452	73	2	147	71	32.9	2	1	0	0	1	0	1	1	0	0	127	76	4.4	16.3	0.55	80.4851	7.7	4.3	138	4	103	214	48	9.8	886.72	5.38632	8.4	1.66016
358	0	0	7.293	70	2	146	49	23	2	1	0	0	0	1	1	1	0	0	168	82	5	15.2	0.76	57.1864	7.5	4.4	140	4.4	104	275	52	10.8	651.91	2.59487	7.2	1.66797
359	0	0	1.679	66	2	156	58	23.8	2	1	1	1	0	1	1	1	1	1	139	65	6.2	16.7	1.06	40.4159	8	4.3	142	4.5	107	196	50	40.8	770.175	4.44274	7.4	1.67188
360	0	0	2.984	48	1	170	76	26.3	2	1	1	0	1	0	1	0	0	0	149	90	8.3	19.5	0.77	85.0089	7.9	4.5	138	4.1	103	204	43	27.1	1578.46	4.91453	6.2	1.67578
361	0	0	3.66	60	2	151	53	23.2	2	1	1	0	1	0	1	0	0	1	136	68	3.9	19.7	0.63	73.3902	7.6	4.6	142	4.6	108	170	44	25.3	660.3	3.06667	6.6	1.67969
362	0	0	1.342	76	1	159	52	20.6	2	1	1	1	0	1	1	1	1	0	166	58	4.6	14.7	0.57	103.534	7.2	3.9	136	4	104	166	39	61.2	751.9	3.3812	7.3	1.67969
363	0	0	7.008	54	1	170	73	25.3	2	1	1	1	1	0	1	0	1	1	98	48	4.5	24.1	0.84	74.7211	7.1	4.2	143	4.3	108	134	43	5	1591.2	5.38632	7.1	1.67969
364	0	0	1.156	65	2	151	41	18	2	0	0	0	0	1	0	0	0	1	127	66	4.5	13.6	0.55	83.2115	7.9	4.8	140	4.6	103	227	92	11.3	725.4	2.71282	7	1.6875
365	0	0	7.482	39	1	173	109	36.4	2	1	0	0	1	0	0	0	0	0	158	102	6.7	18.8	1.01	67.0561	7.8	4.6	139	3.8	105	207	34	22.4	2136	3.49915	7.2	1.6875
366	0	0	3.625	73	1	153	50	21.4	2	0	0	0	1	0	0	0	0	0	111	56	3.8	14	0.77	75.3715	6.6	4	140	4.4	103	217	86	0.1	1045.92	4.04957	7.5	1.6875
367	0	0	1.885	58	2	158	68	27.2	2	1	1	0	0	1	1	1	1	0	106	63	6.6	21.6	0.75	61.2386	7.3	4.3	142	4.2	106	218	50	6.7	1078.2	4.04957	7.9	1.6875
368	0	0	7.518	70	2	147	54	25	2	1	0	0	1	0	1	0	0	0	140	74	4.7	15.7	0.69	63.5627	7.4	4.3	141	4.8	107	213	52	36.9	820.16	4.04957	6.2	1.6875
369	1	0	2.608	45	1	172	79	26.7	2	1	0	0	1	0	1	1	0	0	147	102	4.9	15	0.82	80.8383	7.7	4.2	138	4.2	105	221	33	38.7	1491	4.3641	7.7	1.6875
370	0	0	4.704	51	1	169	76	26.6	2	1	1	0	1	1	1	1	0	0	109	86	4.4	11.6	0.75	85.9829	7.3	4.2	139	3.7	101	181	42	78.7	1472.48	4.56068	7.7	1.6875
371	0	0	6.137	35	2	146	52	24.4	2	0	0	0	0	1	0	0	0	0	131	64	3	12.8	0.55	99.3898	7.8	4.5	137	4.3	103	210	86	6	856.64	4.99316	7.6	1.6875
372	0	0	7.899	71	1	156	61	25.1	2	1	1	0	1	1	1	0	0	0	119	68	6	19.5	1.09	51.9453	7.8	4.4	138	4.5	102	183	29	42.4	1262.88	5.46496	6.9	1.6875
373	0	0	5.156	63	1	173	66	22.1	2	1	1	0	1	1	1	1	0	0	147	71	5.3	12.7	0.79	76.4517	7.3	4.2	140	4.8	106	179	50	7.1	1318.41	7.2735	5.7	1.6875
374	0	0	7.112	66	2	154	55	23.2	2	1	1	1	1	1	1	1	0	1	131	67	6.2	16.6	0.76	58.1603	7.9	4.4	143	4.7	108	202	57	19.2	725.76	2.83077	7.2	1.69531
375	0	0	3.03	73	1	159	46	18.2	2	1	0	0	0	0	1	0	0	0	152	77	4.7	17.9	0.85	67.6463	7.1	4.4	143	4.7	107	178	70	5	951.16	3.57778	5.9	1.69531
376	0	0	2.058	29	2	160	49	19.1	1	0	1	0	0	1	0	0	0	0	124	87	3.7	10.8	0.5	116.43	7.3	4.4	135	4.8	104	173	71	6.4	994	4.08889	7.2	1.69531
377	0	0	8.112	42	2	158	60	24	2	1	0	1	1	0	1	1	0	0	130	79	4.3	12	0.61	84.2215	7.8	4.6	138	4.8	105	197	51	12.7	1007.58	4.71795	7.9	1.69531
378	0	0	7.222	52	2	155	47	19.6	1	0	1	0	0	1	0	0	0	0	128	71	4	16.9	0.67	71.487	8.7	4.6	140	4.4	106	138	54	11.4	747.75	1.72991	7.5	1.69922
379	0	0	7.521	79	1	164	62	23.1	2	1	0	1	1	1	1	1	0	1	108	53	6.2	14	0.82	68.7813	7.5	4.1	138	4.5	103	150	46	15.3	831.3	2.83077	6.5	1.69922
380	0	0	7.107	66	1	158	44	17.6	2	0	1	0	1	0	0	0	0	0	148	76	3.7	16.5	0.59	103.82	6.9	4.2	139	4.9	106	228	80	7.4	923.94	3.49915	8.3	1.69922
381	0	0	8.016	66	1	166	51	18.5	2	0	1	0	1	0	0	0	0	1	119	71	4.3	8.9	0.58	105.78	6.7	3.9	141	4.7	109	127	42	19.9	903.9	3.73504	9.1	1.69922
382	0	0	6.866	66	2	145	51	24.3	2	0	1	1	0	1	0	0	0	1	128	59	2.3	20.2	0.62	72.6709	7.6	4.3	138	4.6	103	181	65	12.6	799.35	3.89231	9.7	1.69922
383	0	0	7.901	66	1	154	56	23.6	2	0	0	0	1	0	0	0	0	0	115	68	4.9	8.1	0.89	66.2155	8	4.1	140	4.2	104	172	41	6.5	1183.63	4.32479	6.2	1.69922
384	0	0	3.6	71	2	149	52	23.4	2	1	1	0	1	1	0	0	0	0	149	85	4.2	19.2	0.73	59.5196	7.9	4.5	139	4.4	102	209	43	12.5	883.2	4.71795	7.5	1.69922
385	0	0	7.266	57	1	153	61	26.1	2	0	0	0	1	0	0	0	0	1	116	66	5.7	13.2	0.76	82.0834	7.2	4.4	138	4.5	103	196	33	11.1	1339.2	4.99316	7.3	1.69922
386	0	0	6.334	64	2	146	70	32.8	2	1	1	1	1	1	1	1	0	1	115	61	4.9	10.2	0.55	83.5826	7.8	4.4	140	4.7	104	155	51	16.2	771.9	5.46496	8.5	1.69922
387	1	0	6.91	48	2	155	66	27.5	2	1	0	0	1	0	0	1	0	0	158	88	5.7	9.8	0.43	118.827	7.5	4.3	145	4.4	106	151	55	14	967.35	5.50427	7.6	1.69922
388	0	0	6.485	46	1	171	78	26.7	2	0	0	0	1	0	0	0	0	1	121	82	5	15.5	0.64	105.349	6.9	4.4	139	4.3	104	212	38	13.2	1521.3	5.77949	9	1.69922
389	0	0	5.397	58	2	150	52	23.1	2	0	0	0	0	0	0	0	0	0	112	68	4.9	20.2	0.63	74.1078	7	4.2	139	4.3	104	212	55	8	880.67	3.45983	7.2	1.70703
390	0	0	5.085	59	1	167	73	26.2	2	0	1	0	1	0	0	0	0	0	140	83	4.8	17.5	0.68	91.7915	8.1	4.9	139	3.9	103	208	42	7.5	1473.64	3.77436	7	1.70703
391	0	0	7.515	69	2	144	65	31.3	2	1	0	0	1	0	1	1	0	1	171	99	7.6	13.3	0.83	52.1465	7.3	4.3	140	4.2	108	191	71	133.7	1090.98	3.81368	6.8	1.70703
392	0	0	3.03	72	2	146	43	20.2	1	1	1	0	0	0	0	1	0	0	122	72	2.7	10.7	0.52	85.918	7.8	4.4	139	4.6	102	139	41	19.9	793.27	7.19487	6.7	1.70703
393	0	0	7.619	69	2	152	60	26	2	1	1	0	0	1	1	1	0	0	157	86	7.9	16.8	0.77	56.6077	7.9	4.4	139	4.6	105	282	43	17.5	776.05	1.76923	6.9	1.71875
394	0	0	0.77	69	1	156	57	23.4	2	1	0	0	0	0	0	1	0	0	130	74	6.2	18.2	0.79	74.4814	6.4	4.1	138	4.6	102	254	81	10.6	823.6	2.87009	7.1	1.71875
395	1	0	6.041	42	2	156	69	28.4	2	1	1	0	1	1	1	0	1	0	156	97	2.9	13.3	0.46	114.688	7.6	4	137	4.1	103	254	70	107.6	843.2	2.98803	8.7	1.71875
396	0	0	7.912	67	2	150	63	28	2	1	1	0	1	1	1	0	1	0	160	70	4.6	13.4	0.65	68.7125	8	4.2	138	5.5	101	206	39	73.6	817.6	3.85299	8.3	1.71875
397	0	0	2.085	48	2	151	56	24.6	2	0	0	0	0	0	0	0	0	0	119	82	4.3	16.3	0.58	85.6524	7.5	4.5	139	4.6	106	243	63	9.8	923.7	4.04957	5.9	1.71875
398	1	0	6.334	70	1	158	70	28	2	1	0	0	1	0	1	1	0	0	150	74	6.1	27.4	0.87	66.7459	7.4	4.4	139	4.4	105	211	56	201.8	1237.39	5.62222	6.9	1.71875
399	0	0	1.655	53	2	157	67	27.2	2	1	0	0	0	0	0	1	0	0	185	89	5.3	12.2	0.42	118.507	7.8	4.5	141	3.8	103	235	60	25.2	924.88	5.8188	6	1.71875
400	0	0	5.205	34	2	160	81	31.6	2	0	0	0	1	0	0	0	0	0	112	75	4	8.6	0.46	121.858	7.1	4.2	137	4.8	104	221	37	6.9	1453.38	6.21197	10.8	1.71875
401	1	0	3.816	62	1	167	69	24.7	2	1	0	0	1	0	1	1	1	0	172	108	7	23.1	0.83	72.7636	7.5	4.2	140	4.4	106	181	32	34.6	1181.8	6.68376	6.7	1.71875
402	0	0	4.436	66	2	153	60	25.6	1	1	1	1	1	1	1	1	1	1	153	70	6	15.4	0.88	49.5419	7.5	4.1	140	4.6	104	189	44	305.9	756.36	7.70598	8	1.71875
403	0	0	7.23	62	1	163	61	23	2	0	1	0	0	1	0	0	0	1	121	69	2.9	22.2	0.73	83.7356	6.9	4.3	136	4.6	103	155	56	6.5	1167.53	2.59487	7.8	1.72266
404	1	0	2.753	63	2	149	75	33.8	2	0	1	1	1	0	1	0	1	0	129	68	9.2	25.8	0.86	51.4866	5.8	3.4	137	3.8	103	169	27	8.2	957.81	4.56068	8.2	1.72266
405	0	0	5.164	69	2	154	50	21.1	2	1	1	1	0	1	1	1	0	1	146	58	3.8	14.1	0.58	77.1803	7.1	4.2	139	4.4	104	230	63	11.6	636.09	2.63419	7.3	1.72656
406	1	0	3.734	70	2	146	43	20.2	2	1	1	1	1	1	1	1	0	1	116	67	6.3	20.2	0.97	43.79	8.2	4.6	139	4.6	104	207	56	247.1	617.95	2.63419	7.1	1.72656
407	0	0	7.038	53	1	162	60	22.9	2	1	0	0	0	0	0	0	0	0	148	93	6.3	14	0.85	74.1567	8.1	5	137	4.2	101	181	58	8.5	1078.31	4.08889	6.3	1.72656
408	0	0	7.581	47	2	153	43	18.4	2	1	1	0	0	0	1	0	0	0	126	85	5.9	9.5	0.55	91.3266	7.1	4.3	140	4.7	102	226	59	276.1	1009.8	3.06667	7.8	1.73438
409	0	0	0.778	22	1	153	61	26.1	2	0	0	0	0	0	0	0	0	0	126	63	6.1	11.2	0.73	112.733	8.2	5	140	4.9	105	176	56	119.3	1580.7	5.11111	7.4	1.73828
410	0	0	6.668	60	2	144	54	26	2	1	0	1	1	0	1	1	0	1	194	91	3.8	23.8	0.57	81.8822	7.7	4.6	140	4.3	105	221	68	11.9	713.28	3.42051	8.1	1.75
411	1	0	5.915	52	2	153	75	32	2	1	0	0	1	0	1	1	0	1	157	90	4.2	11.8	0.48	102.962	7.5	4.3	137	4.5	105	186	54	14.7	1088.64	3.69573	7.4	1.75
412	0	0	5.753	59	1	160	56	21.9	2	0	0	0	1	0	0	0	0	1	135	77	4.7	18.3	0.5	128.497	7.8	4.7	138	3.9	106	208	68	13.9	1017.76	4.08889	8.2	1.75
413	0	0	8.047	69	1	157	61	24.7	2	1	1	1	0	1	1	0	0	0	126	61	4.8	11.7	0.78	75.5267	7.2	4.3	140	4.3	106	158	53	51.2	1003.68	4.63932	7.5	1.75
414	0	0	1.534	80	2	153	64	27.3	2	1	0	0	1	0	1	1	0	1	169	89	7.4	13.3	0.73	57.5154	8.1	4.3	139	3.8	104	308	42	15.1	971.74	5.93675	6.8	1.75
415	0	0	3.556	63	2	152	72	31.2	2	1	1	0	1	0	1	1	1	1	123	62	5	16.6	0.93	47.2623	7.2	4.4	139	4.1	106	225	41	40.7	982.56	6.17265	6.7	1.75
416	0	0	7.652	69	1	166	63	22.9	2	1	1	1	1	1	1	1	0	0	144	61	7.8	15.9	1	57.5509	7.5	4.6	141	4.3	110	183	41	6	1137.82	4.20684	6.5	1.75391
417	0	0	1.323	72	2	153	32	13.7	2	1	0	0	0	1	1	0	0	0	89	57	5.6	18.3	0.7	62.0661	8	4.7	136	4.3	101	187	79	10.4	655.5	2.00513	6.7	1.75781
418	0	0	1.975	81	2	149	49	22.1	2	1	1	1	0	1	1	1	1	1	148	53	6.9	19.5	0.78	53.304	7.7	4	139	4.3	102	223	53	458.3	608	3.61709	8	1.75781
419	0	0	3.425	45	1	180	83	25.6	2	0	0	0	0	1	0	0	0	0	125	87	4.6	13.4	0.85	77.7223	7.3	4.3	140	4.3	105	212	47	7.4	1466.08	4.16752	5.8	1.75781
420	1	0	4.518	61	2	156	58	23.8	2	1	1	1	1	0	1	0	0	1	161	76	6	23	1.09	40.097	7.6	4.1	142	4.5	108	158	35	289.2	873	4.8359	6.4	1.75781
421	0	0	2.337	57	1	162	56	21.3	2	0	0	0	1	0	0	0	0	0	90	48	4.5	11.2	0.6	106.309	6.8	4.2	140	3.9	110	200	43	6	1304	4.91453	5.7	1.75781
422	0	0	7.019	65	2	155	52	21.6	2	1	0	0	1	0	0	0	1	1	104	57	2.5	11.9	0.43	108.924	6.9	4.4	139	4.8	106	234	77	0.6	904.68	4.99316	6.8	1.75781
423	0	0	7.792	61	1	168	65	23	2	1	0	0	1	0	1	0	0	0	112	74	4.7	20.4	0.73	84.1273	7.3	4.3	136	4.6	101	227	50	25.6	1187.85	5.11111	7.3	1.75781
424	1	0	3.416	78	2	147	62	28.7	2	1	1	0	1	0	1	1	0	0	138	56	6.1	21.6	1.06	38.5239	7.2	4.2	139	5.1	107	189	54	407.2	823.2	5.62222	7.2	1.75781
425	0	0	7.975	54	2	156	63	25.9	2	1	0	0	1	0	1	0	0	0	116	70	4.4	18.1	0.54	89.5386	7.5	4.5	138	5.3	104	183	62	13	1121.1	5.74017	7	1.75781
426	0	0	7.737	56	2	150	65	28.9	2	1	1	0	0	0	1	0	0	1	141	93	3.9	13.7	0.53	90.4396	7.5	4.2	140	4.4	103	225	94	7.9	1045.65	5.77949	7.5	1.75781
427	0	0	3.345	60	2	157	56	22.7	2	0	0	0	0	1	0	0	0	0	131	71	3.7	13.8	0.48	98.8186	7.2	4.1	142	3.5	105	196	71	12.4	1103.5	9.2	8.6	1.75781
428	0	0	7.595	66	1	168	67	23.7	2	1	1	0	0	1	1	1	0	0	129	70	4.9	15.1	0.73	82.2465	7.2	4.3	141	4.4	106	200	46	125.5	1195.83	5.15043	8	1.76172
429	0	0	1.784	42	2	153	47	20.1	2	0	1	0	1	0	0	0	0	0	116	72	4.8	13.7	0.54	96.2354	8	4.8	140	4.3	100	261	85	5.5	976.04	3.06667	7.1	1.77734
430	1	0	7.189	58	1	165	69	25.3	1	1	1	1	0	1	1	1	0	0	130	79	8.3	11.3	1	60.492	7.9	4.6	141	4.5	108	203	50	49.1	1113	3.10598	7.5	1.77734
431	0	0	5.734	67	2	148	49	22.4	2	0	0	0	1	0	0	0	0	0	146	73	4.6	12.3	0.41	113.757	7.8	4.6	140	4.1	106	207	52	9.2	835.525	3.65641	7.1	1.78125
432	0	0	7.871	71	2	145	37	17.6	2	1	0	0	0	0	1	1	0	0	154	76	6.7	13.4	0.58	76.5499	7.8	5.1	138	4.2	102	264	61	11.4	646	3.85299	6.4	1.78125
433	0	0	3.036	80	1	165	58	21.3	2	0	0	0	1	0	0	0	0	1	104	70	4.9	17.7	0.72	79.012	7.2	4.4	140	4.8	104	174	52	9.8	879.32	4.01026	7.3	1.78125
434	0	0	7.156	63	1	166	65	23.6	2	1	1	1	1	1	1	0	0	0	91	59	4.6	22.6	0.92	64.7153	7.6	4.8	141	4.8	109	131	34	16.5	1079.2	4.79658	5.7	1.78125
435	0	0	7.022	54	2	161	74	28.5	2	1	1	0	1	1	1	1	1	1	105	64	6.2	29.5	1.04	43.7134	8.3	3.9	138	4.4	102	200	49	346	1135.44	5.18974	7.5	1.78125
436	0	0	7.693	66	2	150	51	22.7	2	0	1	0	0	1	0	0	0	1	137	62	2.5	13.1	0.48	96.1522	7.1	4.1	141	4.4	103	184	70	29.7	866.16	8.33504	7.7	1.78125
437	0	0	7.019	65	2	151	46	20.2	2	0	0	0	0	0	0	0	0	0	124	62	3.8	16.3	0.54	84.8987	7.1	4.4	140	3.9	104	220	64	4.9	805.46	3.57778	6.2	1.79297
438	0	0	7.2	55	2	173	61	20.4	2	0	0	0	1	1	0	0	0	1	143	90	5.2	10	0.7	67.054	7.5	4.5	141	4.1	104	251	58	5.6	1130.76	7.39145	7.9	1.79297
439	0	0	7.978	40	2	156	82	33.7	1	0	1	0	1	1	0	0	0	0	145	85	3.8	13.2	0.52	101.706	7.3	4.2	138	4.2	103	206	76	12	1384.6	3.81368	7.9	1.79688
440	0	0	7.211	54	2	157	90	36.5	2	1	0	0	1	0	1	1	1	1	165	95	8.4	17.8	0.74	63.4322	8.2	4.7	144	4.3	105	268	45	23.6	1258.6	4.40342	6.5	1.79688
441	0	0	7.844	72	2	146	48	22.5	2	1	0	1	1	0	1	0	0	0	128	73	5.7	17.2	0.79	54.3736	7.2	4.3	141	4.4	103	186	38	8.2	896.2	4.99316	8.3	1.79688
442	0	0	6.8	68	1	172	57	19.3	2	0	1	0	1	0	0	0	0	0	124	56	4.7	22.4	1.31	43.0107	7.2	4.1	141	4.4	104	179	55	109.7	987.16	5.42564	6.2	1.79688
443	0	0	0.803	60	1	163	68	25.6	2	1	1	1	1	0	1	0	0	0	173	97	7.4	25.3	1.11	53.4428	7	4.6	141	4.3	105	223	49	593.8	1306.6	7.31282	6.8	1.79688
444	0	0	6.474	51	1	171	75	25.6	2	0	0	0	1	0	0	0	0	0	131	93	7	19.2	0.89	71.3011	8.2	4.7	140	4.3	102	258	36	6.2	1679.86	1.57265	7.1	1.80469
445	0	0	3.625	58	1	163	67	25.2	2	1	0	1	1	0	0	1	0	1	147	73	5.5	17.3	0.84	73.2043	7.5	4.7	140	4	109	164	46	4.9	1218.35	1.76923	6.5	1.80469
446	0	0	7.929	57	1	170	68	23.5	2	0	0	0	1	0	0	0	0	0	102	52	9.3	19.3	1.22	48.9089	7.1	4.2	140	4.4	107	169	51	4.1	1246.3	2.9094	7.4	1.80469
447	0	0	3.063	58	2	149	61	27.5	2	0	0	0	1	0	0	0	0	0	117	75	6.6	14.5	0.65	71.6168	7.8	4.7	140	4.8	104	183	48	9.9	879.01	3.18462	6.4	1.80469
448	0	0	1.019	68	1	170	60	20.8	2	0	0	0	1	0	0	0	0	0	108	62	5.5	15.5	0.89	65.6506	7.2	4.4	141	4.1	105	209	64	0.1	1376.9	3.18462	7.1	1.80469
449	0	0	6.025	64	2	147	72	33.3	2	1	0	0	0	0	1	1	0	1	138	54	5.6	10.7	0.63	72.0434	7.7	4.2	140	4.8	105	215	40	6.4	896.94	3.65641	6.8	1.80469
450	0	0	7.074	63	2	145	47	22.4	2	1	0	0	0	1	0	1	0	0	139	73	4	18.3	0.45	104.573	7.6	4.4	139	4.1	104	236	74	35.3	663.32	4.12821	7.9	1.80469
451	0	0	3.249	33	2	153	60	25.6	2	0	0	0	0	0	0	0	0	0	130	77	4.6	9.4	0.57	97.2088	7.6	4.6	139	3.8	104	127	58	12.2	1090.43	4.48205	5.4	1.80469
452	0	0	7.978	49	1	162	57	21.7	2	0	0	0	1	0	0	0	0	0	125	86	5.6	15.1	0.87	73.9403	7.2	4.5	139	4.2	103	204	63	9.8	1331.44	4.67863	6.9	1.80469
453	0	0	2.855	53	1	170	65	22.5	2	0	0	0	1	0	0	0	0	0	118	52	3.8	13.3	0.48	138.566	6.4	4.3	140	4.2	107	167	41	22.9	1343.32	6.2906	7.5	1.80469
454	1	0	5.005	56	2	156	72	29.6	2	1	1	1	1	0	1	1	0	0	152	90	5.7	19.6	0.82	56.1053	8.2	4.6	139	4.7	105	218	69	28	989.75	4.6	7.5	1.80859
455	0	0	7.556	70	2	147	50	23.1	2	0	0	0	1	0	0	0	0	1	162	77	4.9	11.4	0.52	86.6155	7.3	4.8	144	4.8	107	245	50	13.8	824.325	3.53846	7.2	1.8125
456	0	0	6.532	67	2	152	57	24.7	2	1	1	1	0	1	1	1	1	0	150	80	4.7	22.2	1.05	40.6613	7.7	4.4	140	4	100	235	37	7.2	755.04	3.93162	7.8	1.8125
457	0	0	8.022	58	2	159	53	21	2	0	1	0	1	0	0	0	0	1	131	80	2.8	13.8	0.59	79.6215	8.1	4.6	138	4.2	103	211	67	0.2	895.68	4.01026	7.6	1.8125
458	0	0	5.967	40	1	164	68	25.3	2	0	0	0	0	1	0	0	0	0	104	71	4.3	18.5	0.86	79.3723	6.8	4.4	141	4.8	107	165	47	3	1669.28	4.3641	5.5	1.8125
459	0	0	6.419	54	2	152	63	27.3	2	1	0	0	1	0	0	0	0	0	134	69	2.8	11.8	0.6	79.7906	8.8	4.5	138	4.1	102	188	66	11.9	974.56	5.22906	7.2	1.8125
460	0	0	7.696	36	1	173	86	28.7	2	1	1	0	1	0	1	1	0	0	141	91	5.3	14.1	0.67	107.502	7.5	4.5	139	3.9	103	213	33	4.7	1835.85	5.42564	6.8	1.8125
461	0	0	7.66	68	1	158	53	21.2	2	1	1	1	1	0	1	0	0	0	124	65	5.5	12.5	0.71	84.0611	7.5	4.3	139	4.6	103	251	41	440	873.19	5.8188	7.3	1.8125
462	0	0	7.499	68	1	158	57	22.8	2	1	0	0	1	0	1	0	0	1	139	74	4.1	16.2	0.84	69.9375	7.6	4.4	136	5	100	171	51	33.4	1345.76	6.0547	6.4	1.8125
463	0	0	1.408	70	1	156	61	25.1	2	0	0	0	1	0	0	0	0	0	135	83	4.3	15.7	0.68	87.3965	7.4	4.3	142	4.4	108	159	36	5.1	1360.97	6.40855	6.7	1.8125
464	0	0	7.463	57	2	160	49	19.1	2	1	1	0	0	1	0	1	0	0	122	64	3.8	19.3	0.73	63.3921	7.4	4.6	142	4.5	100	188	72	11.8	997.5	2.28034	7	1.81641
465	0	0	7.981	62	2	154	58	24.5	2	1	0	0	0	0	1	1	0	1	137	82	4.5	16.1	0.63	72.7028	7.2	4.3	143	4.3	106	213	61	3.7	820.2	2.71282	5.5	1.81641
466	0	0	8.249	70	2	155	64	26.6	2	1	0	0	1	0	1	0	0	1	144	72	3.4	12.4	0.57	78.3386	7.8	4.6	139	4.1	102	296	66	3.3	730.05	3.85299	6.8	1.81641
467	1	0	4.975	67	1	170	59	20.4	2	1	1	0	1	0	1	0	0	0	161	58	5.8	20.1	0.96	60.6895	6.8	4	140	4.8	105	219	60	155.3	1171.65	4.04957	7.7	1.81641
468	0	0	7.805	68	1	167	72	25.8	2	1	0	0	1	1	1	1	1	1	175	87	5.3	13.6	0.67	89.5665	7	4.2	139	4.1	105	185	45	14.2	1427.7	4.16752	7.2	1.81641
469	0	0	6.222	69	2	148	40	18.3	1	0	0	0	1	0	0	0	0	1	117	71	4.8	14.6	0.59	75.7503	7.8	5	141	3.9	104	250	41	11	814.5	4.44274	7.3	1.81641
470	0	0	7.449	72	1	156	56	23	2	1	1	0	1	0	0	0	0	0	151	61	3.3	19.8	0.66	89.5708	7.1	4.2	140	4.9	106	154	46	76.2	1190.55	4.67863	7.9	1.81641
471	0	0	8.252	78	1	156	48	19.7	2	1	1	0	1	0	0	0	0	0	127	58	5.5	20	0.99	56.1753	7.3	3.9	139	4.7	105	235	59	80.2	1015.35	5.22906	8.1	1.81641
472	0	0	5.373	46	2	160	64	25	2	0	0	1	1	0	0	0	0	0	121	74	3.7	9.6	0.65	76.5433	6.1	3.6	139	4.8	107	173	38	39.8	1138.5	5.50427	6.7	1.81641
473	0	0	2.584	67	1	159	60	23.7	2	1	0	0	1	0	1	0	0	0	146	83	6.6	12.5	0.92	63.582	7.2	4.6	140	4.8	106	264	39	7	1154.1	2.35897	6.4	1.82812
474	0	0	1.732	67	1	174	52	17.2	2	1	1	0	1	0	1	0	0	0	104	61	6.8	16.2	0.88	66.7505	7.8	4.5	137	4.5	105	162	54	9.7	889.92	3.06667	6.8	1.82812
475	0	0	1.351	71	1	164	63	23.4	2	1	1	1	0	1	1	0	0	1	117	65	5	16.7	0.81	71.88	7.6	4.2	140	4.9	106	149	36	6.7	1112.67	3.49915	8.1	1.82812
476	0	0	1.088	62	2	155	45	18.7	2	0	0	0	1	0	0	0	0	1	120	71	3.6	14.5	0.56	82.7012	7.7	4.7	140	4.5	101	204	46	2.5	862.94	3.65641	7	1.82812
477	0	0	7.121	54	1	164	57	21.2	2	0	0	0	0	1	0	0	0	0	111	69	5.3	13.2	0.88	71.0135	7.7	4.4	141	4.6	106	185	39	5.8	1327.68	3.85299	6.1	1.82812
478	0	0	3.548	65	1	171	64	21.9	2	1	1	1	1	1	1	1	0	1	123	50	6.3	22.5	1.33	42.855	6.9	4	142	4.3	110	149	46	197.3	1073.7	3.89231	5.9	1.82812
479	0	0	7.493	49	1	165	78	28.7	2	0	1	0	1	0	0	0	0	1	138	98	6.6	9.7	0.77	84.5074	7.8	4.8	141	4.5	103	181	48	4.6	1419.6	4.3641	6.1	1.83203
480	0	0	1.063	68	2	155	61	25.4	2	0	0	0	1	0	0	0	0	1	116	76	5.9	17.6	0.77	56.8454	7.4	4.5	143	5.6	105	254	72	8	1015.31	5.74017	7.1	1.83203
481	0	0	7.197	39	2	170	74	25.6	2	1	0	0	1	0	1	1	0	0	148	94	4.3	13.8	0.51	104.647	7	4.5	141	4.2	106	224	78	12.2	1321.8	5.15043	7.8	1.83594
482	0	0	6.329	50	1	181	92	28.1	2	1	1	0	1	0	1	0	0	1	139	99	6	17.5	0.9	70.8363	7.2	4.4	142	4.6	106	187	59	23.5	1668.19	3.73504	6.9	1.83984
483	1	0	6.408	71	2	138	46	24.2	1	1	1	1	0	1	1	1	0	1	132	64	3.3	20	0.44	103.561	6.7	4.1	138	4.3	105	212	62	10.3	790.128	3.81368	8.4	1.83984
484	0	0	1.019	70	1	155	54	22.5	2	1	0	1	1	1	1	0	0	1	123	77	5.4	14.9	0.69	86.0117	7.2	4.3	140	3.9	106	162	34	10.9	1112.32	2.51624	8.5	1.84766
485	0	0	6.732	60	1	168	79	28	2	1	1	0	1	0	1	0	0	0	116	74	6.1	15.1	0.68	91.3498	7.2	4.3	136	4.4	105	184	40	6.7	1466.1	3.22393	6.8	1.84766
486	1	0	5.967	80	2	154	60	25.3	2	1	1	1	1	1	1	1	0	1	126	47	7.1	28.4	1.12	36.0093	7.9	4.4	141	5.1	107	189	51	424.5	889.11	4.28547	7.4	1.84766
487	0	0	2.671	42	2	158	69	27.6	2	1	0	0	1	1	1	0	1	0	116	72	7.5	20.8	0.5	104.689	8.1	4.9	139	4.2	103	218	67	19.5	1261.19	0.94359	6.3	1.85938
488	0	0	6.786	70	2	157	57	23.1	2	1	1	1	1	1	1	1	0	1	105	47	5.1	11.4	0.73	59.7624	7.1	4.3	142	4.3	107	177	45	77.7	963.39	2.35897	7.7	1.85938
489	0	0	1.06	77	2	135	46	25.2	2	1	0	1	1	0	1	0	0	0	127	60	5.2	29.8	0.82	51.2048	7.6	4.3	141	4.7	104	185	57	20.5	582.54	3.06667	6.3	1.85938
490	0	0	4.142	74	2	148	63	28.8	2	1	0	0	1	0	0	1	0	1	122	63	4.6	16.5	0.69	62.557	7.5	4.2	141	4.2	107	217	48	36.7	977.33	3.65641	6.7	1.85938
491	0	0	6.655	73	1	169	58	20.3	2	1	0	0	0	1	1	0	1	1	90	49	6.1	19.7	0.92	62.0361	7.1	4.5	140	4.8	106	151	39	4.7	945	4.44274	6.4	1.85938
492	0	0	7.937	69	1	165	72	26.4	2	1	1	0	0	1	1	1	0	1	135	77	5.2	16.9	0.99	58.1872	7.7	4.4	141	4.6	104	188	48	157.9	1398.08	5.77949	6.7	1.85938
493	0	0	7.23	67	2	150	47	20.9	1	1	1	0	0	1	1	0	1	1	85	41	8.1	27.9	1.18	35.7869	6.7	3.8	140	5.1	104	226	53	13.1	879.28	3.30256	7.3	1.87109
494	0	0	5.079	78	2	147	39	18	2	1	1	0	1	0	1	0	0	1	109	60	6	22.9	0.76	55.4377	7.4	4.2	141	4.3	109	286	51	8.2	738.48	2.16239	7.5	1.875
495	0	0	2.595	82	2	154	68	28.7	2	1	0	0	1	0	1	1	1	1	129	70	5.8	14.2	0.72	57.9775	7.5	3.9	137	4.7	101	145	53	32.5	906.75	2.71282	5.9	1.875
496	0	0	4.408	80	2	142	48	23.8	1	1	1	0	0	1	1	1	1	1	170	65	6.7	29.7	0.98	41.6733	7.8	4.4	142	5.9	106	224	81	130.4	703.2	2.94872	8.8	1.875
497	0	0	2.578	72	1	162	50	19.1	2	1	1	1	1	0	1	1	1	0	113	58	2.3	14.3	0.81	71.592	6.6	3.9	142	4.3	104	158	41	9.7	864.32	3.34188	6.1	1.875
498	0	0	6.975	48	2	155	44	18.3	1	0	0	0	0	1	0	0	0	0	123	60	3.5	11.6	0.46	110.376	7.8	4.6	137	4.1	98	253	98	4.4	905.76	4.04957	7.4	1.875
499	0	0	7.099	52	1	162	60	22.9	2	1	0	0	1	0	1	0	0	0	125	81	3.4	12.9	0.8	79.6761	7.2	4.6	137	4.1	103	114	44	11.7	1282.4	4.12821	6.4	1.875
500	0	0	4.085	69	2	156	51	21	2	0	0	0	1	0	0	0	0	0	101	52	4.3	16	0.6	74.3702	7.5	4.6	139	4.4	99	189	67	11.9	971.2	4.28547	7	1.875
501	0	0	7.904	29	2	167	83	29.8	2	0	1	0	0	1	0	0	0	0	126	71	3.2	11	0.42	140.897	7.1	4.3	138	4	105	191	62	417.3	1402.08	4.99316	7.6	1.875
502	0	0	7	47	2	153	89	38	2	1	1	1	1	0	1	1	0	0	157	94	4.6	13.1	0.42	122.665	7.7	4.3	136	4.2	100	195	63	78	1020.96	5.38632	9.5	1.875
503	0	0	7.323	66	1	167	68	24.4	2	0	1	0	1	0	0	0	0	1	150	80	4	14	0.92	63.857	7.6	4.4	140	4.4	108	187	46	11.3	1238.8	5.85812	6.7	1.875
504	0	0	5.929	43	2	158	69	27.6	1	0	0	0	0	0	0	0	0	0	125	75	3.5	9.9	0.54	95.5877	7.3	4.4	137	4.2	104	216	66	6.6	1142.56	5.11111	6.4	1.87891
505	0	0	2.551	60	1	177	90	28.7	2	1	1	1	1	0	0	0	0	0	173	102	7.5	18.6	0.89	68.0518	7.5	3.9	140	4.3	104	184	44	81.9	1609.32	6.88034	6.1	1.87891
506	0	0	7.06	73	1	163	57	21.5	2	1	0	0	1	0	1	0	0	0	130	70	5.2	18.2	0.86	66.7862	8.6	4.5	137	4.9	102	190	36	12.8	1328.04	2.00513	7.6	1.88672
507	0	0	7.132	59	1	166	73	26.5	2	0	0	0	1	0	0	1	0	1	134	70	6.8	9.5	0.69	90.3371	8.1	4.7	140	4.2	104	244	39	9.3	1496.67	4.04957	5.9	1.88672
508	0	0	4.126	55	2	149	75	33.8	2	0	0	0	1	0	0	0	0	0	132	63	4.8	9.8	0.38	130.821	7.6	4.1	139	4.1	103	209	46	6.6	1034.67	5.03248	8.2	1.88672
509	0	0	7.285	67	1	166	79	28.7	2	1	0	0	1	0	1	1	0	0	151	83	6.1	18.6	0.76	78.3625	7.7	4.3	140	4.3	104	197	48	16.8	1863.33	5.89744	8.1	1.88672
510	1	0	3.778	56	2	154	70	29.5	2	0	0	0	1	0	0	0	0	0	114	72	5.7	22.8	0.62	76.1798	7.6	4.7	137	4.6	103	233	54	3	888.36	2.71282	7.2	1.89062
511	0	0	6.866	65	2	149	51	23	2	1	0	1	0	0	1	1	0	1	134	93	4.6	14.8	0.5	92.3564	8	4.3	139	4.1	103	175	60	12.1	673.42	2.83077	6.9	1.89062
512	0	0	3.66	62	1	175	60	19.6	1	0	0	0	0	1	0	0	0	0	108	74	3.6	15.5	0.61	101.914	6.8	4.1	138	4.4	105	157	76	6.5	1348.05	4.3641	8.7	1.89062
513	0	0	2.096	56	1	168	64	22.7	2	0	0	0	1	0	0	0	0	0	164	89	4.4	17.2	0.89	69.4127	6.7	4	138	4	109	257	41	6	1323.74	4.52137	7.3	1.89062
514	0	0	7.019	58	1	165	67	24.6	2	0	1	0	1	0	0	0	0	0	134	83	6.4	14.1	0.97	62.5417	7.7	4.5	142	5.5	104	197	60	72.5	1720.62	4.79658	7.8	1.89062
515	0	0	6.929	74	1	166	60	21.8	2	0	0	0	1	0	0	0	0	0	104	68	4.2	22.1	0.85	67.3826	7.3	4.1	139	4.2	105	197	56	6.5	1255.04	2.79145	8.2	1.89844
516	0	0	4.129	75	1	163	53	19.9	2	0	0	0	1	0	0	0	0	0	101	50	4.4	13.2	0.74	78.1123	7.2	4.4	141	4.6	103	207	48	5.7	763.92	2.98803	7.6	1.89844
517	0	0	4.145	73	2	153	64	27.3	2	1	1	1	0	1	1	1	1	0	136	72	5.8	20.1	0.77	55.6995	7.4	4.4	141	4.5	104	182	45	12.7	918.36	3.3812	8	1.89844
518	0	0	6.795	74	2	149	53	23.9	2	1	0	0	1	0	1	0	0	1	145	62	4.3	17.2	0.62	70.3234	7	4	143	5	108	170	48	7.5	779	3.77436	7.6	1.89844
519	1	0	5.819	71	1	151	53	23.2	2	1	1	1	1	0	1	0	1	1	123	65	6.3	18.1	0.81	71.88	7.7	4.6	140	4.3	104	112	50	26	990.54	4.16752	6.8	1.89844
520	0	0	2.915	77	2	149	51	23	2	1	1	1	1	0	1	1	0	1	104	54	3.6	9.3	0.5	87.9732	6.3	3.8	141	4.2	107	153	49	282.4	835.38	5.03248	7.8	1.89844
521	0	0	6.227	58	1	176	71	22.9	2	1	0	0	1	0	1	0	0	0	123	74	4.4	15.7	0.71	87.9876	7.5	4.6	139	4.6	103	196	49	5.6	1573.38	4.3641	6.6	1.90625
522	0	0	7	57	2	159	65	25.7	2	0	0	0	1	0	0	0	0	0	133	69	3.7	12.3	0.44	110.299	8.1	4.4	140	4.3	104	227	51	20.6	831.12	3.10598	7.5	1.92188
523	0	0	8.296	72	2	151	56	24.6	2	1	0	0	1	0	1	1	0	1	135	53	5.9	25.6	0.75	57.5539	6.8	4.2	143	4.1	104	250	62	35.6	789.6	4.32479	6.3	1.92188
524	0	0	7.055	53	2	153	62	26.5	2	1	0	0	1	1	1	0	1	1	116	61	2.9	13.8	0.66	72.2766	7.4	4.2	138	4.8	104	215	50	5.7	833.76	4.40342	6.9	1.92188
525	1	0	4.986	71	2	150	52	23.1	2	1	0	0	1	0	1	0	0	0	155	70	3.7	14.6	0.53	84.4845	7.3	4.4	141	5.4	105	237	62	30.1	694.44	4.63932	7.9	1.92188
526	1	0	5.693	72	1	168	79	28	2	1	1	0	1	1	1	1	1	1	138	65	5.4	17.7	0.79	73.5772	7.5	4.5	139	5.1	106	198	65	248.4	1275.68	3.30256	9.3	1.92578
527	0	0	7.877	62	2	150	75	33.3	2	1	0	1	0	0	1	1	0	1	169	85	4.8	15	0.72	62.8215	8.3	4.6	140	4.3	105	160	44	13.6	1039.04	4.48205	7.2	1.92578
528	0	0	6.97	67	2	141	65	32.7	2	1	1	0	1	0	1	0	0	0	150	77	5.4	22.6	0.51	89.5944	7.4	4.2	139	4.6	104	193	50	124.7	814.98	5.62222	8.7	1.92578
529	0	0	7.633	52	1	177	91	29	2	1	0	0	1	0	1	0	0	1	138	74	5.9	13.6	0.67	96.7348	6.8	4.1	141	4.2	108	172	42	8.5	2233.46	7.31282	7.9	1.92578
530	0	0	0.74	54	1	168	77	27.3	2	1	0	0	1	0	1	1	0	1	133	90	5.3	14.1	1.03	59.7807	7.3	4.7	142	4.8	106	173	52	10.1	1739.27	7.7453	7.4	1.92578
531	0	0	7.841	46	2	152	64	27.7	1	0	0	0	1	1	0	0	0	0	121	63	5.5	9.2	0.59	85.0986	7.6	4.2	135	4.5	102	226	50	3.1	800.02	2.12308	8.6	1.92969
532	0	0	7.578	70	1	162	56	21.3	2	0	1	0	1	0	0	0	0	0	120	68	7.6	19.5	0.83	70.2728	7.2	4.4	140	4.6	99	190	54	22.6	966.16	2.47692	7.6	1.92969
533	1	0	3.822	73	2	145	53	25.2	2	1	0	1	1	0	1	1	0	1	156	75	6.2	14.6	0.68	63.8128	7.9	4.5	139	4.4	106	172	44	126.5	794.865	2.6735	6.9	1.92969
534	0	0	6.866	58	2	144	65	31.3	2	1	0	0	1	0	1	1	0	0	114	66	4.2	12.8	0.47	102.11	7.4	4	139	4	104	211	65	14.3	887.015	3.34188	7.3	1.92969
535	0	0	6.573	53	1	175	76	24.8	2	1	0	0	1	1	0	0	0	0	156	92	5.4	12.2	0.63	102.91	7.8	4.6	137	4.6	101	203	49	16	1398.8	3.3812	9	1.92969
536	0	0	7.068	60	1	162	68	25.9	2	1	0	1	1	0	0	1	0	0	139	75	7.3	16.6	0.73	84.5273	7.2	4.5	141	4.4	104	196	38	20.4	1199.38	4.08889	7.3	1.92969
537	0	0	7.121	60	1	158	58	23.2	2	0	0	0	1	1	0	0	0	1	140	85	6.9	12.1	0.9	67.225	7.8	4.6	140	4.8	102	161	37	56.9	1136.46	4.44274	7.5	1.92969
538	0	0	7.044	69	1	164	65	24.2	2	0	0	0	0	0	0	0	0	0	130	70	5.5	16.3	0.8	73.4635	7.7	4.5	139	4.4	102	184	38	13.6	1339.31	5.03248	6.8	1.92969
539	0	0	1.652	69	1	173	79	26.4	2	1	1	0	0	1	0	0	0	0	140	88	5.2	15	0.84	69.6451	7.3	4	137	5.3	106	197	34	21.2	1451.41	5.38632	7.8	1.92969
540	0	0	6.159	59	2	153	67	28.6	2	1	0	1	1	0	1	1	0	0	154	72	4.6	12.9	0.48	99.2965	8	4.2	139	4.8	106	178	55	114.9	865.28	6.99829	8.4	1.92969
541	0	0	1.537	73	2	150	48	21.3	2	1	1	0	1	0	1	1	1	1	148	67	6.7	24.9	0.76	56.5018	8.2	4.3	142	4.6	106	267	46	0.1	694.1	3.65641	6.7	1.93359
542	0	0	1.055	39	1	174	88	29.1	2	0	0	0	1	0	0	0	0	0	128	91	7.1	13	0.86	79.9512	7.7	4.6	139	4.7	104	265	46	3.7	1690.2	3.81368	6.4	1.93359
543	0	0	7.638	56	2	148	55	25.1	2	1	0	0	0	0	1	1	0	1	118	74	6.2	21.2	0.67	69.9826	7.5	4.6	143	4.5	109	219	52	13.8	878.79	3.93162	6.6	1.93359
544	1	0	3.099	73	2	155	53	22.1	2	1	1	0	1	0	1	0	1	1	127	49	3.2	15.6	0.54	82.1171	7.6	4.4	138	3.8	100	214	91	154.3	718.41	4.52137	9	1.93359
545	0	0	6.14	70	1	163	55	20.7	2	0	1	0	0	1	0	0	0	1	116	58	4.8	19.7	0.8	73.1607	6.5	4.3	141	4.7	105	273	77	14.7	1244.25	4.67863	7.9	1.93359
546	0	0	6.332	64	2	150	56	24.9	2	1	0	0	1	0	1	0	0	1	136	77	5	17.6	0.77	57.8431	7.3	4.4	141	4.4	106	184	58	11.1	996.27	4.91453	7.2	1.93359
547	1	0	2.052	75	2	146	46	21.6	2	1	0	1	0	1	0	1	0	1	144	66	4.5	16.2	0.62	70.0531	7.6	4.6	142	4.3	108	256	55	102.7	628.5	5.22906	6.4	1.93359
548	0	0	6.956	52	2	160	74	28.9	2	1	1	1	1	1	0	0	0	0	152	88	5.4	12.2	0.69	69.2233	7.6	4.2	138	4.7	104	296	57	50.6	1142.4	3.42051	8.3	1.9375
549	1	0	6.715	70	1	157	64	26	2	1	1	1	0	1	1	1	0	1	130	68	4.8	13.8	0.78	75.2155	7.8	4.3	141	4.6	107	187	41	360.7	1038.56	3.85299	7.2	1.9375
550	0	0	8.09	63	1	166	59	21.4	2	1	0	0	1	0	1	0	0	0	144	82	3.5	13.9	0.55	113.615	7.3	4.6	140	4.3	105	225	90	29	1052.4	3.97094	7.4	1.9375
551	1	0	2.066	69	1	152	44	19	1	0	0	0	0	1	0	0	0	0	122	58	4.6	13	0.58	104.439	7.7	4.2	137	4.4	103	185	72	103.6	985.12	4.99316	6.4	1.9375
552	0	0	6.885	57	1	162	64	24.4	2	1	1	0	1	0	0	1	0	1	132	87	5.6	15.1	0.79	78.6795	7.5	4.5	139	4.3	105	195	47	49	1476	5.50427	7.5	1.9375
553	0	0	6.323	47	2	154	56	23.6	2	0	0	0	1	0	0	0	0	1	120	71	3.8	15.7	0.5	101.363	7	4.2	138	4.1	105	198	48	0.1	816.64	6.99829	7.2	1.9375
554	1	0	6.137	71	2	142	53	26.3	2	1	0	1	0	1	1	1	1	1	153	64	5	16.9	0.61	72.441	6.7	4	141	4.5	109	146	52	0.3	885.136	3.30256	6.4	1.95312
555	0	0	2.77	69	2	145	54	25.7	2	1	1	1	0	1	1	1	1	0	145	72	3.7	14.1	0.67	65.9129	6.8	3.8	140	4.9	102	222	37	0.1	791	4.12821	8.6	1.95312
556	0	0	0.364	70	1	165	62	22.8	2	1	0	0	0	1	0	0	0	0	152	78	6.4	13.8	0.84	69.3581	7.7	4.4	140	4.6	104	167	38	45.1	1231.8	6.01538	6.3	1.95312
557	0	0	4.677	70	2	157	67	27.2	2	1	0	0	1	0	1	1	0	1	150	68	5	22.1	0.61	72.7365	7.1	4.4	140	4.3	104	223	41	30.2	1026.2	6.5265	7.3	1.95312
558	0	0	7.69	57	2	152	45	19.5	2	0	0	0	0	1	0	0	0	0	120	74	2.9	16.4	0.66	70.783	7.7	4.7	142	5.4	105	234	74	4.6	784.14	1.76923	6.3	1.96875
559	1	0	7.063	71	2	146	48	22.5	2	1	0	1	1	0	1	1	0	1	141	73	4	8.9	0.55	81.1294	7.2	4.2	140	4.4	106	204	33	11.2	845.04	2.59487	8.3	1.96875
560	0	0	6.578	73	1	159	55	21.8	2	1	1	0	0	1	1	1	0	0	136	54	6.2	15	1.14	49.0653	7.6	4.3	141	5	104	200	49	35.5	1008.84	2.75214	7.8	1.96875
561	0	0	8.236	71	2	147	47	21.8	2	1	1	0	1	0	1	0	0	0	138	74	2.4	12.6	0.57	78.0204	7	4.3	138	4	103	222	60	8.8	836.92	2.83077	7.9	1.96875
562	0	0	7.342	71	2	143	44	21.5	2	1	1	0	1	0	1	1	0	0	132	64	5.3	20.2	0.71	61.3562	7.8	4.6	138	4.6	102	217	51	26.6	682.74	3.73504	6.6	1.96875
563	0	0	7.929	72	1	155	47	19.6	2	0	0	0	1	1	0	0	0	0	132	64	5.8	13.8	0.72	81.4377	7.1	4.3	141	4.8	104	217	82	0.1	980.7	3.73504	7	1.96875
564	0	0	7.244	72	2	146	51	23.9	2	1	1	0	1	1	1	0	0	1	113	59	5.2	15.6	0.6	73.4673	7.6	4.5	142	4.2	105	223	75	61	823.86	3.85299	7.1	1.96875
565	0	0	1.562	76	1	168	78	27.6	2	1	0	0	1	0	0	0	0	0	158	88	5.8	16.8	0.82	69.5498	7.5	4.4	141	4.5	105	192	41	16.6	1291.08	3.93162	7.5	1.96875
566	0	0	4.814	74	2	153	54	23.1	2	1	0	0	1	0	1	1	0	0	133	71	5.3	20.1	0.74	57.9478	7.4	4.1	140	4.9	107	189	54	15.4	828	3.93162	7.8	1.96875
567	0	0	0.337	49	2	166	64	23.2	2	0	1	0	1	0	0	0	0	0	153	79	4.7	10.2	0.56	88.4794	7.8	4.6	136	4.5	105	159	56	1.9	931.14	4.52137	8.7	1.96875
568	0	0	7.515	65	1	174	82	27.1	2	1	1	1	1	1	1	0	0	0	140	89	7.6	15	1.11	52.2291	7.7	4.7	138	4.5	102	194	62	29	1433.25	4.71795	7.5	1.96875
569	0	0	6.605	45	1	168	76	26.9	2	0	0	0	1	0	0	0	0	1	119	82	6.1	11.5	0.85	77.7223	7.9	5	142	4.2	102	211	79	25.2	1695.2	5.8188	7.2	1.96875
570	0	0	2.973	58	2	156	62	25.5	2	1	1	0	1	0	1	1	1	1	134	73	4.4	22.6	0.8	57.064	7.7	4.6	142	4.9	105	150	61	99.1	832.02	6.09402	6.8	1.96875
571	0	0	6.162	60	1	163	77	29	2	1	0	1	1	0	1	0	0	1	131	77	4.9	16.4	0.8	76.4701	7.8	4.6	138	4.7	103	142	49	9	1202.25	6.80171	7.5	1.96875
572	0	0	6.003	44	1	172	80	27	2	0	0	0	0	0	0	0	0	0	143	83	7.7	13	1.14	56.7384	7.8	4.7	141	4.2	107	193	45	5.2	1564.69	2.59487	5.2	1.97656
573	0	0	7.893	63	2	153	80	34.2	2	1	1	1	1	0	1	1	1	1	153	70	4.4	14.7	0.58	79.2219	7.2	4.2	141	4.2	106	202	57	6.5	1070.19	3.45983	6.2	1.97656
574	0	0	7.647	65	2	158	58	23.2	2	1	0	0	1	0	0	1	0	1	161	85	3.2	16.9	0.76	58.4158	8	4.5	140	4.1	103	165	54	85.2	859.98	4.32479	7.3	1.97656
575	0	0	4.937	48	2	160	61	23.8	2	0	1	0	1	0	0	0	0	0	134	86	3.4	10.8	0.47	107.809	7.3	4.3	138	4.6	106	190	50	8.8	1190.25	5.42564	6.9	1.97656
576	0	0	1.227	62	2	156	47	19.3	2	1	1	1	1	0	1	1	0	1	112	56	4.4	13.4	0.71	63.7901	7.8	4.5	139	4.4	107	165	40	7.4	1030.7	5.97607	7	1.97656
577	0	0	8.055	65	1	160	50	19.5	2	1	0	0	1	0	1	0	0	1	161	79	5.5	14.6	0.67	90.7339	7	4.4	139	4.4	102	205	72	5.4	1063.48	6.09402	6.1	1.97656
578	0	0	8.093	68	2	145	47	22.4	2	0	0	0	1	0	0	0	0	0	136	65	4.6	14.1	0.58	77.5043	7.4	4.4	141	4.5	104	194	42	4	568.7	6.84103	6.4	1.97656
579	0	0	3.452	52	2	160	71	27.7	2	1	1	0	1	0	1	1	0	0	154	84	5	14.2	0.59	82.1563	7	3.8	140	4	107	172	39	11.5	1293.37	2.87009	8.5	1.98047
580	0	0	1.69	63	1	169	83	29.1	2	1	1	0	1	0	1	1	0	0	139	81	6.8	15.6	0.8	75.4068	7.5	4.8	143	4.1	105	209	83	18.7	1670.63	4.48205	6.8	1.98047
581	0	0	6.986	67	1	162	57	21.7	2	0	1	0	0	1	0	0	0	0	126	56	5.5	9.7	0.76	78.3625	7.1	4.2	141	5.1	105	172	40	27	1120.73	4.67863	6.6	1.98047
582	1	0	5.14	58	2	153	57	24.3	2	1	1	1	1	0	1	1	0	1	158	70	7.2	19.4	0.88	51.4136	7.4	4.2	141	5.4	110	220	41	680.2	860.88	2.87009	7.6	1.99219
583	0	0	7.364	77	1	154	48	20.2	2	0	1	0	0	1	0	0	0	1	112	70	4.4	18.1	0.62	94.0811	7.4	4.1	140	4.4	103	169	66	50.8	900.6	3.06667	6.9	1.99219
584	0	0	7.485	72	2	149	44	19.8	2	1	1	0	0	0	0	1	0	1	137	67	4.8	15.2	0.66	66.1928	8	4.6	137	4.3	102	296	84	42.1	677.96	4.08889	6.5	1.99219
585	0	0	2.041	70	2	153	49	20.9	2	1	0	0	1	0	0	1	0	0	125	84	4.8	15.3	0.66	66.7301	7.2	4.2	141	4.5	106	222	76	11.2	785.1	4.3641	8.4	1.99219
586	0	0	6.022	47	1	166	70	25.4	2	1	0	1	1	0	1	0	0	1	116	82	5.4	15.8	0.82	79.8357	7.3	4.6	141	4.3	104	162	52	5	1665.2	4.3641	7	1.99219
587	0	0	7.575	56	2	145	40	19	2	0	0	0	0	0	0	0	0	0	136	60	3.5	13.4	0.43	113.685	7.1	4.6	141	3.9	104	210	44	20.9	662.55	4.44274	6.9	1.99219
588	0	0	3.567	70	2	151	59	25.9	2	1	0	0	1	0	0	1	0	0	148	85	5.6	15.3	0.51	88.4751	7.1	4.5	140	4.2	105	219	57	4.8	1058.93	4.6	6.5	1.99219
589	0	0	6.137	58	2	155	65	27.1	2	1	0	0	1	0	1	0	0	1	168	98	6.7	11.7	0.61	76.77	7.3	4.4	140	4.6	107	258	56	6.3	797.3	5.11111	7.4	1.99219
590	0	0	6.83	47	1	172	73	24.7	2	1	1	0	0	1	1	0	0	1	150	98	5.8	20	0.86	75.7824	7.1	4.2	138	4.2	104	241	50	8.1	1873.5	7.90256	7.8	1.99219
591	0	0	5.414	64	2	152	65	28.1	2	1	0	0	1	0	1	0	0	0	122	70	4.6	14.8	0.5	92.7682	7.4	4.5	140	4.8	104	209	63	9.6	863.775	4.12821	7.5	1.99609
592	0	0	7.573	67	1	163	57	21.5	2	1	0	0	0	1	1	0	0	0	128	76	3.8	17.5	0.72	83.1374	7.9	4.4	137	4.5	99	194	37	2.3	1185.12	3.45983	7.1	2
593	0	0	3.679	65	2	155	63	26.2	2	1	0	0	1	0	1	0	0	0	133	78	4.5	15.4	0.59	77.0598	7.5	4.3	140	4.6	105	195	61	4.9	835.52	3.73504	7.5	2
594	0	0	6.923	55	2	156	56	23	2	0	0	0	1	0	0	0	0	0	134	66	3.7	13	0.41	120.386	7.1	4.2	140	3.9	106	252	45	26.3	801.6	3.93162	8.2	2
595	0	0	7.077	57	2	151	51	22.4	2	0	0	0	0	0	0	0	0	1	108	55	5.5	12.9	0.56	84.7213	7.9	4.4	140	4.4	101	219	71	7.6	827.84	4.63932	6.2	2
596	0	0	0.997	71	1	159	67	26.5	2	1	0	0	0	1	1	0	0	0	142	86	8.4	17	0.95	60.3755	8	4.8	142	5.2	105	186	41	51.5	1150.72	5.93675	7.7	2
597	0	0	7.014	62	1	157	55	22.3	2	1	0	1	1	0	0	1	0	1	134	92	4.7	11.9	0.59	105.7	8.3	5	143	3.9	103	147	42	26.3	1111.32	3.42051	6.3	2.00391
598	0	0	1.679	58	1	164	83	30.9	2	1	0	0	1	1	0	1	0	0	146	92	4	17.2	0.88	69.5719	7.5	4.6	136	4.5	103	176	37	9.2	1636.66	3.89231	9.6	2.00391
599	0	0	6.932	66	1	170	55	19	2	1	1	0	0	1	1	0	0	0	130	80	2.7	13	0.76	78.7014	7.4	4.3	141	4.3	106	170	61	7.2	1091.88	4.75726	6.8	2.00391
600	0	0	8.011	63	1	162	70	26.7	2	1	0	0	1	0	1	1	1	1	164	75	9.8	17.9	0.71	85.924	8.2	4.8	142	4.1	106	265	38	12.1	1088.13	5.11111	6.5	2.00391
601	0	0	5.011	74	1	163	72	27.1	2	1	0	1	1	0	1	1	0	1	127	69	4.5	15	0.7	83.3288	7.7	4.6	142	4	109	186	39	15.1	1353.18	6.2906	6.6	2.00391
602	0	0	7.786	56	1	168	52	18.4	1	0	0	1	1	0	0	0	0	0	114	85	5.3	8.5	0.81	76.9466	7.6	4.7	139	4.1	103	164	50	5	963.63	2.47692	7.4	2.01562
603	0	0	7.499	72	2	156	63	25.9	1	1	1	0	0	1	1	0	0	1	133	78	3.8	24.8	0.58	76.2433	8.1	4.4	138	4.6	103	256	89	26.7	806.76	3.97094	8.1	2.01562
604	0	0	8.016	71	2	145	65	30.9	2	0	0	0	1	0	0	0	0	0	149	72	2.6	22.6	0.64	68.7344	7.3	4.1	141	4.3	105	192	53	544.9	729.36	4.01026	6.9	2.01562
605	0	0	3.904	65	1	160	69	27	2	0	0	0	0	0	0	0	0	0	156	80	8.6	19.9	0.87	68.1807	8.1	4.4	139	4.8	105	276	61	526.5	1049.76	4.48205	6.2	2.01562
606	0	0	7.096	64	1	156	74	30.4	2	1	0	0	1	0	0	1	0	0	128	64	4.5	12.1	0.61	100.99	7.6	4.5	139	4.2	103	190	39	17.3	1074.12	4.56068	6.8	2.01562
607	0	0	5.195	74	1	160	65	25.4	2	0	0	1	1	0	0	0	0	1	133	71	4.8	17.1	0.7	83.3288	7	4.2	139	4.2	105	156	55	11.4	1195.02	4.28547	7	2.01953
608	0	0	7.03	59	1	168	60	21.3	2	0	1	0	0	1	0	0	0	0	96	54	4.4	16.6	0.58	109.239	7.8	4.2	137	4.7	102	156	39	10.3	1162.81	5.11111	7.5	2.01953
609	0	0	6.493	63	1	160	65	25.4	2	0	0	0	0	1	0	0	0	1	107	68	5.5	10.4	0.8	75.4068	7.4	4.4	137	4.7	103	172	37	13.4	1204.98	3.93162	7.4	2.02344
610	0	0	6.942	61	2	154	69	29.1	2	0	0	0	1	0	0	0	0	0	139	84	4.6	15.3	0.46	103.038	7.7	4.7	142	4.3	105	192	61	12.1	1034.6	4.32479	7.4	2.02344
611	0	0	1.63	76	1	153	51	21.8	2	0	1	0	1	0	0	0	0	0	150	78	4.8	10.8	0.7	82.6934	7.6	4.4	137	4.9	101	160	43	11.6	797.6	2.24103	6.3	2.03125
612	0	0	6.94	67	2	158	54	21.6	2	1	0	0	0	1	1	0	0	1	109	61	3.9	12.4	0.43	107.981	7.2	4.4	136	4.4	102	214	39	8.6	946.4	3.18462	7.5	2.03125
613	0	0	7.496	75	1	164	70	26	2	0	1	0	1	0	0	0	0	0	112	66	4.3	14.2	0.73	79.2837	7.3	4.1	139	4.9	105	179	45	1.6	1190.6	3.57778	7.3	2.03125
614	0	0	6.984	63	2	142	53	26.3	2	1	0	0	1	0	0	1	0	0	123	63	3.9	11.2	0.66	68.7788	7.7	4.6	143	4.1	108	182	41	10.2	784.4	3.73504	5.1	2.03125
615	0	0	4.162	57	1	163	57	21.5	2	1	0	1	1	0	1	0	0	1	108	73	4.7	16.7	0.59	108.281	7	4.2	139	4.2	105	140	65	5.6	1160.12	4.16752	6.9	2.03125
616	0	0	7.019	65	1	164	50	18.6	1	0	0	0	0	1	0	0	0	0	108	62	4.6	14.6	0.73	82.6077	7.4	4.3	141	5.1	108	195	44	12.1	1101.4	4.71795	8.4	2.03125
617	0	0	7.408	55	1	158	59	23.6	1	0	1	0	1	1	0	0	0	1	97	52	3.7	15.3	0.81	77.3455	6.8	4.1	136	4.4	102	178	61	76	1241.8	5.03248	8.8	2.03125
618	0	0	7	59	2	159	57	22.5	2	1	1	1	1	0	0	1	0	1	112	51	4.9	14.5	0.69	66.7591	7.6	4.3	138	4.4	101	223	60	4.1	789.6	5.11111	7	2.03125
619	1	1	0.342	79	1	163	63	23.7	2	1	1	1	0	1	0	0	1	1	121	64	7	16.2	0.77	73.6821	8.1	3.8	140	3.8	104	147	58	55.1	854.6	5.30769	7.6	2.03125
620	0	0	4.027	50	1	170	78	27	2	0	0	0	1	0	0	0	0	0	129	85	4.8	17.9	0.77	84.0188	7.3	4.2	140	4.6	102	207	53	2.9	1484.86	6.95897	7.8	2.03125
621	0	0	2.014	73	2	148	53	24.2	2	1	0	1	0	0	1	1	0	1	111	47	5.2	13.9	0.72	59.9447	8.1	4.7	141	4.2	107	158	43	21	754.74	3.22393	6.6	2.03906
622	0	0	7.841	69	1	167	61	21.9	2	1	1	1	1	1	0	1	0	1	149	76	3.8	14.3	0.75	78.8379	7.3	3.9	137	5	102	161	39	16	1238.94	4.08889	7.6	2.03906
623	0	0	6.688	57	1	165	60	22	2	0	0	0	1	0	0	0	0	0	104	67	4.4	10.6	0.63	100.783	7.1	4.2	139	4.2	105	159	49	7.7	1404.18	4.28547	7.1	2.03906
624	0	0	2.14	65	1	159	56	22.2	2	1	0	1	1	0	1	0	1	1	121	71	4.1	11.5	0.74	81.3872	7.6	4.7	138	4.8	99	232	43	6.7	1109.34	4.6	6.8	2.03906
625	1	0	7.677	73	2	151	57	25	2	1	1	0	1	1	1	1	0	0	151	67	2.8	19.5	0.53	83.8136	8.2	4.7	140	4.3	101	288	53	95.3	727.86	4.71795	7.5	2.05078
626	0	0	7.956	71	2	152	52	22.5	2	1	1	1	1	0	1	1	0	1	119	51	3.4	15	0.62	71.1637	7.2	4.3	141	4.7	107	136	45	28.8	887.5	4.75726	6.1	2.05078
627	0	0	7.296	41	1	175	82	26.8	2	1	1	0	1	0	1	1	0	0	112	71	3.5	12.4	0.82	83.0272	7.5	4.7	138	4.8	104	215	59	14.4	1657.11	4.75726	7	2.05078
628	1	0	7.079	74	1	158	65	26	2	0	0	0	1	0	0	0	0	0	138	82	5.6	16.4	0.69	84.6508	6.9	4.3	139	4.4	103	227	44	5.4	1170.3	4.8359	7.1	2.05078
629	0	0	1.036	71	2	152	60	26	2	1	1	0	0	1	0	1	0	0	153	63	5.4	24.7	0.88	48.5144	7.8	4.6	138	5.5	105	191	50	17	875.7	4.87521	8.1	2.05078
630	0	0	3.049	76	1	163	66	24.8	2	1	1	1	1	0	1	1	0	1	128	74	5.9	18.3	1.21	45.4403	7.5	4.4	138	4.4	106	216	40	874.9	1001.25	4.95385	6.8	2.05078
631	0	0	2.91	64	2	164	68	25.3	2	0	0	0	0	0	0	0	0	1	117	78	3.7	15.6	0.49	94.8414	7	4.3	143	4.1	107	185	61	83.4	1229.1	5.18974	6.1	2.05078
632	0	0	7.619	62	2	160	71	27.7	2	1	1	0	1	1	1	0	0	0	123	69	5.5	20.8	0.54	86.0579	8.4	4.7	140	4.9	100	258	56	11.3	886.5	5.54359	7.1	2.05078
633	0	0	7.096	63	2	146	52	24.4	2	0	1	1	0	1	0	0	0	1	120	63	4.5	17	0.58	79.2219	7.9	4.7	137	4.9	99	186	90	7.6	830.97	5.58291	7.5	2.05078
634	0	0	7.129	60	2	160	65	25.4	2	0	0	0	1	0	0	0	0	1	137	76	5.1	11.1	0.57	81.8822	7.2	4	139	4.7	102	255	51	97.1	861.75	7.31282	7.2	2.05078
635	0	0	4.115	67	1	167	60	21.5	2	1	1	1	1	0	1	0	0	1	127	72	4	18.4	1.25	45.4673	7.4	4.3	139	4.7	103	162	41	0.1	1503.26	4.3641	6.6	2.05469
636	0	0	6.923	39	1	162	78	29.7	2	0	0	0	1	0	0	0	0	1	155	85	6.1	10.1	0.76	91.5285	7.2	4.5	139	4.4	102	274	59	1.6	1793.84	5.30769	8	2.05859
637	0	0	7.912	72	2	150	53	23.6	2	0	1	0	0	1	0	0	0	0	135	67	6.8	13.6	0.67	65.1127	7.3	4.3	141	4.2	105	221	36	0.8	710.24	3.18462	7.2	2.0625
638	1	0	3.74	79	2	151	52	22.8	2	1	1	0	0	1	1	1	0	0	139	72	6	21.1	0.75	56.0416	7.8	4.5	137	4.8	103	243	43	7.3	889.08	3.61709	7.2	2.0625
639	0	0	6.608	57	1	168	75	26.6	2	0	1	0	1	1	0	0	0	0	119	68	6.3	13.4	0.82	75.5359	7.7	4.6	138	4.6	104	193	36	14.8	1396.32	4.01026	8.4	2.0625
640	0	0	7.022	72	1	156	56	23	2	0	0	0	1	0	0	0	0	0	112	63	5.7	13.4	0.96	59.4487	7.7	4.7	140	5.2	104	193	45	5.3	877.14	4.56068	7.9	2.0625
641	0	0	7.345	72	1	158	61	24.4	2	1	0	0	1	1	1	0	0	0	121	64	3.9	13.6	0.66	89.5708	7	4.2	135	4.7	103	181	47	36.6	1032	4.75726	7.2	2.0625
642	1	0	4.175	78	2	155	53	22.1	2	1	1	1	0	1	0	1	0	0	139	65	3.7	15.3	0.61	70.5122	7.3	4.3	142	3.7	106	165	47	19.1	761.2	5.18974	6.8	2.0625
643	0	0	4.71	45	1	164	55	20.4	1	0	0	0	1	1	0	0	0	0	114	68	4.4	10.3	0.71	94.6353	6	3.8	141	4	110	178	47	4.3	1360.64	8.64957	7.8	2.0625
644	1	0	3.318	72	2	148	50	22.8	2	1	0	0	1	0	1	1	0	0	153	77	3.9	9.8	0.6	73.4673	7.6	4.3	145	3.6	102	257	94	34	680.34	3.22393	5.7	2.06641
645	0	0	3.29	69	1	150	49	21.8	2	0	1	0	1	0	0	0	0	0	107	60	3.7	15.3	0.76	77.7037	7.7	4.4	141	4.9	104	162	52	9.1	767.28	3.69573	7.9	2.06641
646	0	0	8.123	62	1	161	65	25.1	2	1	1	1	1	0	1	1	0	0	152	83	5.1	19.2	0.71	86.3195	7.9	4.5	138	4.4	102	189	45	0.1	1362.06	7.66667	7	2.06641
647	0	0	7.825	59	2	157	56	22.7	2	1	0	0	1	0	1	1	0	0	136	83	3.6	7.9	0.52	90.9712	8.2	5	142	4.1	104	179	69	12.9	783.605	5.03248	7.3	2.07031
648	0	0	1.542	64	1	164	53	19.7	2	0	1	0	0	1	0	0	0	0	102	62	4.3	17.8	0.77	78.2721	7	4.2	140	4.3	104	222	60	4.6	1326.64	4.04957	7	2.07812
649	0	0	6.732	64	1	157	58	23.5	2	1	1	0	1	0	1	0	0	0	118	79	4.7	10.1	0.6	102.833	7.5	4.3	139	4.7	102	163	53	58.1	1327.34	4.67863	8.4	2.07812
650	0	0	8	73	1	158	53	21.2	2	1	0	0	1	0	1	1	0	0	125	67	4.1	15.1	1.04	54.2492	7.2	4.3	141	4.9	105	184	47	274.6	1081.34	4.32479	7.3	2.08203
651	0	0	1.611	42	1	173	53	17.7	2	0	0	0	1	0	0	0	0	0	110	81	4.8	16.1	0.61	113.967	7.4	4.7	139	4.9	99	176	58	0.9	1193.93	4.40342	6.9	2.09375
652	0	0	7.005	66	1	158	58	23.2	2	1	0	1	1	0	1	1	0	1	106	65	4.9	11.4	0.84	70.5393	7.5	4.7	140	4.3	105	174	39	4.3	1308.56	3.73504	7.1	2.10156
653	0	0	7.8	61	1	168	60	21.3	2	1	0	0	0	0	1	0	0	0	116	75	5.1	12.3	0.83	73.1039	7.8	4.5	139	4.3	103	184	50	13.1	1439.7	2.83077	6.4	2.10938
654	0	0	7.559	65	2	148	42	19.2	2	1	0	0	1	0	0	1	0	0	150	90	4.5	15	0.72	61.9752	7.5	4.3	142	4.2	106	191	81	10.3	715.86	2.9094	7.7	2.10938
655	0	0	2.71	65	2	148	71	32.4	2	1	1	0	1	0	1	1	1	0	123	62	4.4	15.4	0.8	55.228	7.6	4.2	141	4.5	105	222	42	18	780.4	3.06667	6.8	2.10938
656	0	0	6.959	64	1	163	63	23.7	2	1	0	1	0	0	1	1	0	1	121	75	5.5	15.2	0.92	64.4235	7.4	4.2	140	3.8	104	178	33	5.4	1272	3.73504	7.2	2.10938
657	0	0	7.855	73	1	164	57	21.2	2	1	0	1	1	0	1	1	0	0	124	65	2.5	15.3	0.68	86.3502	7.1	4.2	138	4.1	104	166	53	45.3	807.45	3.81368	7.4	2.10938
658	0	0	6.923	72	2	161	49	18.9	2	1	0	1	1	0	0	1	1	1	131	61	6.3	25.4	0.81	52.9065	7.9	5	143	4.3	107	196	48	15.7	881.25	3.89231	6.1	2.10938
659	0	0	7.17	70	2	155	63	26.2	2	0	0	0	1	0	0	0	0	1	102	67	6.5	11	0.78	55.5842	7.6	4.5	140	4.3	108	175	59	6.1	1015.2	4.01026	6.6	2.10938
660	0	0	1.416	73	1	160	57	22.3	2	1	1	0	1	0	1	0	0	0	126	73	4.6	14.2	0.76	76.4571	7.1	4.6	140	4.7	105	188	55	6.1	936.2	4.04957	7.9	2.10938
661	0	0	7.005	67	1	171	61	20.9	2	0	0	0	1	0	0	0	0	0	135	70	6.4	14.6	0.8	74.0863	7.4	4.6	140	4.9	104	241	65	6.4	1253.1	4.44274	6.5	2.10938
662	0	0	3.71	69	1	164	55	20.4	2	0	1	1	1	0	0	0	1	0	125	50	5.3	20.2	0.92	63.0475	7.5	4.2	139	4.6	98	198	53	5.5	1161	4.44274	8.9	2.10938
663	0	0	1.405	66	2	148	59	26.9	1	1	0	0	0	1	1	0	0	1	119	68	2.1	13	0.4	117.377	6.7	4	138	4.1	105	252	40	161.8	719.46	4.56068	9.9	2.10938
664	0	0	0.921	62	2	147	62	28.7	2	1	1	0	1	0	0	1	0	1	149	76	2.7	16.9	0.39	122.858	7.1	4.5	145	4.7	107	192	63	39.2	883.2	4.75726	8.2	2.10938
665	1	1	7.249	73	1	165	73	26.8	2	1	1	0	1	0	1	1	0	0	135	82	4.7	17.9	0.83	69.4315	7.7	4.2	139	4.4	106	153	35	36.2	1251.6	5.15043	6.9	2.10938
666	0	0	7.4	70	1	172	73	24.7	2	1	0	0	1	0	1	1	0	1	133	78	6	13.6	0.85	68.4659	8.1	4.3	139	4.8	101	195	39	20.5	1185.3	5.8188	6.9	2.10938
667	1	0	5.83	38	1	162	66	25.1	2	0	1	0	1	0	0	0	0	0	111	65	5.5	9.8	0.46	159.715	7.1	4.2	140	4.6	105	172	64	15.8	1419.4	6.2906	6.3	2.10938
668	0	0	3.14	45	1	182	87	26.3	2	1	0	0	1	0	1	0	0	0	123	84	6.7	11.6	0.79	84.2026	8	4.6	140	4.1	103	203	37	7.7	1986.6	6.56581	8.5	2.10938
669	0	0	7.633	60	1	158	66	26.4	2	1	0	1	1	0	1	1	0	1	162	83	5.6	17.1	0.78	78.6178	7.4	4.3	144	4.1	107	191	95	53.3	1443.15	8.17778	6	2.10938
670	0	0	2.784	68	1	167	63	22.6	2	0	0	0	0	0	0	0	0	0	135	79	5.8	17.6	0.92	63.3123	7.5	4.7	144	4.7	112	214	41	10.8	1204.17	5.66154	6.2	2.12109
671	0	0	3.455	76	1	160	76	29.7	2	1	1	1	1	0	1	0	0	1	136	66	5.1	13	0.99	56.5957	7.2	4.3	132	4.4	102	164	55	76.2	1505.76	2.51624	8.6	2.125
672	0	0	2.57	69	2	146	46	21.6	2	1	0	0	1	0	1	1	0	0	120	67	4.5	18.5	0.68	64.8532	7.9	4.3	139	4.8	104	197	45	19.2	622.37	3.34188	6.2	2.125
673	0	0	2.663	51	2	152	58	25.1	2	0	0	0	1	0	0	0	0	0	157	87	7.1	14	0.64	75.581	7.4	4.3	139	4.6	105	237	59	142.4	947.24	4.48205	7.7	2.125
674	0	0	6.54	63	1	160	70	27.3	1	1	1	1	1	1	1	0	0	1	135	55	5	15.4	0.93	63.9544	6.3	4	139	4.3	104	147	53	16.2	1352.96	5.93675	7	2.125
675	0	0	7.926	49	1	174	74	24.4	2	0	1	0	0	0	0	0	0	0	125	78	6.7	12.4	0.9	71.2482	7.3	4.5	141	3.8	105	226	51	3	1622.65	6.32991	5.8	2.125
676	0	0	8.093	47	1	170	74	25.6	2	0	0	0	0	0	0	0	0	0	121	78	5.9	13.6	0.8	82.0218	7.7	5	141	4.5	104	239	47	4.5	1666.99	7.70598	5.7	2.125
677	0	0	8.241	56	2	150	59	26.2	2	0	1	0	1	0	0	0	0	1	137	82	4.6	11.6	0.62	76.1798	8.6	4.9	139	4.1	100	196	55	14.3	797.16	3.73504	9.3	2.13281
678	0	0	5.227	64	1	175	77	25.1	1	1	0	0	1	0	1	1	0	0	146	82	7.8	19.6	1.33	43.0462	8.3	4.4	139	5.5	106	147	29	6.1	1241.63	4.28547	6.4	2.13281
679	0	0	3.49	58	1	165	75	27.5	2	1	0	1	1	0	1	1	1	0	128	95	6	17.7	1.1	54.5022	7.3	4.5	142	4.3	104	163	37	11.3	1561.04	4.48205	7.1	2.13281
680	1	0	6.553	59	2	151	75	32.9	2	1	1	0	1	1	1	1	0	1	141	72	7	28.7	1.28	33.9566	8.3	5	136	6	107	172	43	150.9	984.48	4.63932	6.5	2.13281
681	0	0	2.011	56	1	168	75	26.6	2	0	0	0	1	0	0	0	0	0	127	84	7.4	18.1	0.84	73.9452	7.8	4.6	138	4.6	101	166	37	130.5	1719.25	4.91453	7.5	2.13281
682	0	0	2.91	58	1	169	76	26.6	2	0	0	0	0	0	0	0	0	0	133	89	6.5	21.5	0.89	68.7172	7.6	4.2	139	4.2	106	189	44	4.5	1525.72	6.09402	6.5	2.13281
683	0	0	7.921	61	1	166	67	24.3	1	1	0	0	0	1	1	1	0	1	170	75	8.1	15.5	0.89	67.7297	7.8	4.4	139	4.3	103	222	92	11.8	1572.67	6.60513	5.9	2.13281
684	0	0	3.249	70	1	171	66	22.6	2	1	0	1	1	0	1	0	0	1	135	73	6.2	19.6	1.19	47.3817	7.4	4.5	139	4.7	106	165	46	27.8	1538.9	3.42051	7	2.14844
685	0	0	5.545	52	1	170	80	27.7	2	0	0	1	1	0	0	0	0	0	120	79	7.5	19.3	1.01	61.7421	7.8	4.6	138	4.7	106	174	66	3.5	1520.5	3.49915	5.6	2.14844
686	0	0	4.967	75	2	146	81	38	2	1	1	1	1	0	1	1	1	1	112	46	5.8	13.5	0.77	55.2691	7.7	4.1	140	4.9	102	188	60	234.5	795.08	5.38632	7.2	2.14844
687	0	0	2.071	65	2	147	57	26.4	2	1	1	1	0	1	1	1	0	1	147	60	4.7	19.6	0.68	65.9744	7.8	4.2	139	4.3	102	226	75	37.4	899.14	7.19487	7	2.14844
688	0	0	6.981	52	1	180	59	18.2	2	0	0	0	1	0	0	0	0	0	106	68	3.2	12.5	0.64	101.706	8.1	4.8	139	4.4	102	210	63	6.1	1323.5	7.47009	7	2.14844
689	0	0	7.236	62	2	152	62	26.8	2	1	1	0	1	1	1	1	0	1	147	69	5.7	15.5	0.51	91.6111	8.2	4.5	139	4.8	105	211	54	11.8	929.48	5.74017	6.8	2.15234
690	0	0	7.811	57	1	169	74	25.9	2	0	0	0	0	0	0	0	0	0	137	74	7.3	22.4	0.81	76.5567	7.8	4.7	138	4.5	100	194	52	13.3	1651.32	2.6735	6.3	2.15625
691	0	0	7.512	59	1	174	82	27.1	2	0	0	0	1	0	0	0	0	0	124	72	7.4	14.7	0.94	64.4118	7.4	4.6	141	4.5	107	222	54	4.2	1718.52	3.22393	6.5	2.15625
692	0	0	6.789	69	1	163	78	29.4	2	1	0	0	1	0	0	1	0	0	133	82	5.1	12.5	0.73	81.2039	8.3	4.3	139	4.3	102	187	56	1.4	1481.52	3.69573	7.6	2.15625
693	1	1	3.729	62	1	173	70	23.4	2	1	1	0	1	0	0	0	0	0	149	96	5.7	14.1	0.86	69.9913	8.2	4.4	140	5.4	104	144	58	11	1314.24	6.40855	9	2.15625
694	0	0	6.233	60	1	158	70	28	2	1	0	0	1	0	1	1	0	0	137	75	7.3	16	0.88	68.8983	7.4	4.2	139	4.5	104	208	39	14.7	1424.16	7.31282	6.9	2.15625
695	0	0	7.384	77	1	157	52	21.1	2	1	0	1	1	0	1	1	0	0	133	57	6.9	15.6	0.86	65.7715	7.7	4.4	135	5.1	103	139	38	240.8	680.6	3.45983	6.7	2.16016
696	0	0	2.57	72	1	167	62	22.2	2	0	0	1	0	0	0	0	0	0	144	63	6.1	17	0.78	74.6098	7.8	4.5	139	3.9	99	212	50	8.2	1285.2	2.9094	6.1	2.16797
697	0	0	3.03	39	2	160	55	21.5	2	0	0	0	1	0	0	0	0	0	133	80	4.2	7.8	0.46	117.153	7.4	4.5	137	4	104	203	51	2.7	1072.95	3.42051	6.1	2.16797
698	0	0	6.981	58	2	150	61	27.1	2	1	1	0	1	0	1	1	0	1	146	86	3.9	13.2	0.58	81.1245	9	4.6	138	4.2	102	204	66	11.6	1153.2	4.12821	7.7	2.16797
699	1	0	6.751	59	2	151	51	22.4	2	1	1	0	0	1	1	0	0	0	185	91	2.6	14.2	0.46	104.029	6.5	3.8	144	3.9	109	130	47	8.8	969.75	4.12821	7.6	2.16797
700	0	0	0.699	64	1	167	63	22.6	2	0	0	0	1	0	0	0	0	0	118	71	6	16.8	0.49	128.337	7.3	4.6	138	4.2	103	218	57	17.1	1307.85	4.63932	7	2.16797
701	0	0	1.515	63	1	172	97	32.8	2	1	1	0	0	1	1	0	0	0	127	79	5.4	11	0.83	72.4302	7.5	4.1	138	4.1	104	210	32	23.9	2179.2	5.46496	8.5	2.16797
702	1	0	6.534	60	2	149	72	32.4	2	1	1	0	1	1	1	1	0	0	142	73	6.2	16	0.55	85.1452	7.5	4.3	141	4.8	104	213	58	95	1087.2	5.66154	7.2	2.16797
703	0	0	7.162	64	2	148	40	18.3	2	0	0	0	1	0	0	0	0	0	123	63	4.4	12.7	0.58	78.8646	7.5	4.4	142	4.1	103	200	71	28.5	671.77	3.53846	6.5	2.17969
704	0	0	2.841	53	1	170	70	24.2	2	0	0	0	1	0	0	0	0	0	101	69	3.5	19.4	0.64	101.152	7.5	4.8	139	4.1	104	169	39	6.1	1704.78	7.07692	6.6	2.17969
705	0	0	5.488	58	2	149	58	26.1	1	1	1	0	1	1	1	0	0	0	140	79	3.7	15.9	0.63	74.1078	7.5	4.1	139	4.4	107	208	58	8.4	992.81	2.87009	7.2	2.18359
706	0	0	6.734	60	2	150	38	16.9	2	0	0	0	1	0	0	0	0	1	118	59	2.4	16.9	0.61	76.0267	6.8	4.1	141	4.1	107	227	70	6.8	763.75	3.45983	7	2.18359
707	0	0	1.784	59	1	168	64	22.7	2	1	0	1	1	0	1	1	0	1	135	76	6.1	16.1	0.68	91.7915	7.7	4.7	143	5.1	108	136	46	25.7	1344.18	4.16752	6.8	2.18359
708	0	0	7.975	62	1	168	70	24.8	2	1	0	1	1	0	1	1	0	0	131	86	5.8	20.9	0.86	69.9913	7.8	4.6	138	4.4	105	218	49	65.4	1277.25	4.44274	7.5	2.18359
709	0	0	3.647	58	1	170	68	23.5	2	1	1	0	0	1	1	0	0	0	109	68	5	12.9	0.76	81.6748	6.7	4.1	141	4.2	108	208	58	8.5	1421.6	4.32479	7.9	2.1875
710	1	0	6.915	66	1	171	71	24.3	2	0	1	1	1	0	0	0	0	0	121	82	3.7	14.2	1.05	55.2601	6.9	4.3	141	5.6	108	167	53	8	1478.68	5.38632	6.8	2.1875
711	1	0	8.288	70	2	154	67	28.3	2	1	1	1	1	1	1	0	0	1	156	83	4.9	13	0.82	52.6248	7.9	4.5	139	4.9	101	253	47	10.9	859.8	5.58291	9.6	2.1875
712	0	0	5.542	61	1	166	70	25.4	2	1	0	0	0	0	1	1	0	0	138	77	5.8	20.4	0.83	73.1039	7.2	4.2	140	4.1	104	237	57	16.8	1759.1	7.31282	6.5	2.1875
713	0	0	7.019	60	1	168	60	21.3	2	0	0	0	1	0	0	0	0	0	109	65	4.1	19.1	0.88	68.8983	6.9	4.2	140	4.3	103	199	63	5.5	1470.41	3.45983	7.5	2.19141
714	0	0	7.493	55	2	164	80	29.7	2	1	0	0	0	0	1	0	1	1	164	96	7.7	20.2	0.75	62.1792	7.9	4.5	141	4.3	104	199	34	100.8	1187.67	4.08889	7.1	2.19141
715	0	0	1.033	62	2	154	63	26.6	2	1	0	0	1	0	1	1	0	1	130	60	5	24.8	0.51	91.6111	7	4.2	142	4.8	109	209	55	18.7	846.26	4.91453	5.8	2.19141
716	1	0	6.521	71	1	160	65	25.4	2	1	1	1	1	0	1	1	0	0	133	57	3.6	18.5	0.94	61.0785	7.8	4.3	138	4.6	103	206	43	35.2	1200.6	4.71795	6.8	2.19922
717	0	0	8.093	67	2	153	49	20.9	2	1	1	0	1	0	1	0	0	1	130	73	3.3	9.7	0.49	93.6027	7.2	4.2	141	4.5	106	229	65	14.3	782.76	3.81368	7.1	2.20312
718	0	0	3.044	72	1	160	59	23	2	0	0	0	0	1	0	0	0	0	121	76	5.7	19.7	0.73	80.218	7.6	4.5	141	4.1	109	167	33	23.4	1222.27	2.83077	5.8	2.21484
719	0	0	1.595	70	1	161	57	22	2	0	0	0	0	0	0	0	0	0	123	69	5.9	16.9	0.77	76.2848	7.9	4.4	139	4.7	105	198	64	7.5	1107.12	3.69573	6.1	2.21484
720	0	0	7.562	47	1	164	68	25.3	2	1	1	0	1	0	1	0	0	1	151	106	3.7	11.8	0.97	66.4326	8	5	138	4.5	103	228	41	12.1	1547.1	3.81368	7.3	2.21484
721	0	0	7.888	74	1	157	60	24.3	2	1	0	0	1	0	1	1	0	0	121	67	5.8	23.9	1.16	47.9529	7.4	4.2	139	4.2	105	191	38	223.2	1271.7	4.12821	6.1	2.21484
722	0	0	2.244	66	2	145	54	25.7	2	1	1	0	0	1	1	1	0	0	130	50	5	16.8	0.64	70.1901	7.5	4.7	141	5	104	207	52	0.1	672.42	4.32479	8	2.21484
723	0	0	7.978	43	1	169	69	24.2	2	0	0	0	1	0	0	0	0	0	134	89	3.6	14.6	0.8	84.1426	7.8	5	139	4.9	104	227	54	6.9	1639.26	5.26838	6.3	2.21484
724	0	0	7.975	60	1	159	66	26.1	2	1	1	1	1	0	1	1	0	1	126	67	4.7	10.7	0.71	87.1356	7	4.3	139	4.1	109	175	65	7.9	1443.54	7.7453	7.2	2.21484
725	0	0	6.885	64	1	170	54	18.7	2	1	1	1	0	1	1	0	0	0	121	57	5.5	16.7	0.93	63.666	8	4.7	139	4.9	107	171	48	8	950.25	2.35897	6.8	2.22656
726	0	0	7.753	61	2	162	50	19.1	2	0	0	0	0	0	0	0	0	0	123	77	5.5	17.4	0.66	69.4185	7.8	4.5	141	4.7	106	238	69	3.8	835.05	2.98803	6.6	2.22656
727	0	0	7.879	72	1	155	53	22.1	2	1	0	1	1	0	0	0	0	0	165	78	4.8	17.3	0.77	75.6705	7.9	4.6	138	4	104	217	37	5.8	1013.86	3.77436	7.9	2.22656
728	0	0	3.97	44	1	179	75	23.4	2	1	0	0	1	0	1	0	0	0	114	84	4.1	11.8	0.9	73.4834	7.8	5.1	138	4.8	96	213	56	9.2	2006.1	4.16752	6.7	2.22656
729	0	0	8.085	55	2	155	76	31.6	2	1	0	0	1	0	1	0	0	1	136	83	5.5	14.4	0.55	87.2982	8	5	140	6.4	100	341	72	1.8	974.1	4.24615	8.1	2.22656
730	0	0	0.219	64	2	141	65	32.7	2	1	1	0	1	1	1	1	0	0	178	79	4.3	17.5	0.62	73.3155	7.5	4.1	139	4.3	101	220	59	24.9	1011.56	4.40342	8.5	2.22656
731	0	0	2.937	67	1	155	56	23.3	2	0	0	0	0	0	0	0	0	0	105	63	2.9	22.6	0.83	71.1618	7.2	4.3	140	3.9	105	171	44	0.4	1285.8	4.48205	5.9	2.22656
732	0	0	8.225	67	1	159	65	25.7	2	1	1	0	1	1	1	0	0	0	125	80	5.2	11.8	0.66	91.4402	7	4.4	140	4.4	103	222	56	143.8	1040.4	4.56068	8.2	2.22656
733	0	0	2.359	58	2	165	64	23.5	2	0	0	0	0	0	0	0	0	0	106	66	4.5	14.7	0.59	79.6215	7.5	4.4	142	4.6	105	168	71	8.2	1123.35	4.75726	6.7	2.22656
734	0	0	7.307	68	2	146	65	30.5	2	0	1	0	1	1	0	0	0	1	132	87	3.6	14.6	0.48	95.3319	7.2	4.1	139	3.8	107	235	64	12.1	1055.3	4.75726	8.1	2.22656
735	0	0	6.981	55	1	173	76	25.4	2	0	1	0	1	0	0	0	0	0	122	84	4.2	14.6	0.77	81.7517	7.4	4.4	137	5	101	200	54	4.2	1531.5	4.95385	6.8	2.22656
736	0	0	6.581	61	1	168	77	27.3	2	1	0	0	1	0	0	0	0	0	136	90	5.7	13.4	0.77	79.3581	7.9	4.6	137	4.2	102	234	35	29.4	1609.65	5.77949	7.9	2.22656
737	0	0	4.603	55	1	170	72	24.9	2	0	1	0	1	1	0	0	0	1	137	70	6	13.4	0.75	84.1396	6.3	4.4	141	4.3	105	231	46	18.2	1462.35	5.8188	7	2.22656
738	0	0	7.51	67	1	149	59	26.6	2	1	0	1	1	0	1	0	0	0	140	61	5.4	19.8	0.79	75.1128	7.9	4.9	139	4.3	103	214	42	36.2	1247.7	5.8188	8.3	2.22656
739	0	0	7.825	56	1	171	79	27	2	0	0	0	1	0	0	0	0	0	129	80	4.7	9.3	0.72	87.5286	7	4.2	142	4.1	105	272	51	23.9	1728.9	8.64957	8.1	2.22656
740	0	0	1.54	71	2	146	51	23.9	2	1	0	0	0	1	0	1	0	1	155	88	3.6	15.5	0.56	79.5458	7.5	4.5	140	3.7	106	225	61	49.1	829.14	2.83077	7.5	2.23438
741	0	0	2.97	62	1	167	63	22.6	2	1	0	0	1	0	0	1	0	0	164	68	5.8	16.8	0.78	77.8814	7.4	4.5	140	4.7	105	219	48	27.9	1028.82	3.49915	6.7	2.23438
742	0	0	7.159	47	1	164	64	23.8	2	0	0	0	1	0	0	0	0	0	121	76	5.7	21	0.73	90.6639	7	4.6	139	4.4	104	169	47	4.5	1253.12	3.69573	6.9	2.23438
743	1	0	4.296	60	1	163	63	23.7	2	0	0	0	1	0	0	0	0	0	125	71	5.8	14.7	0.68	91.3498	7.4	4.2	140	4	107	219	37	435	1264.34	4.20684	8.3	2.23438
744	0	0	7.838	65	2	142	45	22.3	2	1	0	0	0	1	0	1	0	0	132	68	2.7	11.1	0.49	94.4203	7.1	4.4	142	4.3	105	212	78	0.1	883.74	4.28547	8.3	2.23438
745	0	0	6.756	60	1	162	49	18.7	2	1	1	0	0	1	1	0	0	0	135	79	5.4	20	0.75	82.0645	7.1	4.5	138	5.1	103	194	58	7.5	875.16	5.54359	6.2	2.23438
746	0	0	7	71	2	146	51	23.9	2	1	1	1	1	0	1	1	0	1	127	57	3.8	17.6	0.61	72.441	7.1	4.2	139	4.5	106	154	55	9.3	640.895	2.59487	6.8	2.24609
747	0	0	4.507	66	1	168	52	18.4	2	1	0	1	1	0	1	1	0	1	135	92	7	16.6	1.19	48.1886	6.9	4.1	141	4.2	104	187	74	19.3	1076.86	3.26325	6.6	2.24609
748	0	0	1.047	70	1	155	58	24.1	2	0	0	0	0	0	0	0	0	0	140	70	5.5	13.1	0.83	70.2728	8.4	4.6	138	4.1	101	211	57	11.7	1147.24	4.71795	6.4	2.24609
749	0	0	7.789	50	2	159	70	27.7	2	1	1	0	1	1	0	0	0	0	158	107	5.9	14.9	0.62	78.6983	7.5	4.4	139	4.3	103	238	45	17.4	1235.61	2.98803	8.8	2.25
750	0	0	8.175	66	1	164	54	20.1	2	0	0	0	1	0	0	0	0	0	142	77	7.1	12.7	0.74	81.0314	7.3	4.6	139	4.8	102	196	55	0.6	1114.2	3.45983	6.4	2.25
751	0	0	7.978	65	2	158	53	21.2	2	1	0	0	1	0	1	0	0	1	149	72	5.2	15.5	0.57	80.0227	7.7	4.8	140	4.4	104	185	64	26.6	763.2	3.65641	7.6	2.25
752	0	0	6.951	34	2	160	85	33.2	2	0	1	0	1	1	0	0	0	0	137	80	6.1	8.8	0.53	104.365	7.6	4.6	138	4.2	103	192	45	0.1	1253.16	4.04957	8.2	2.25
753	0	0	7.288	56	2	149	38	17.1	2	0	0	1	0	0	0	0	0	1	125	82	3.4	15	0.5	96.3925	7.6	4.5	142	4.3	107	311	58	11.7	635.04	4.24615	6.5	2.25
754	0	0	3.378	69	1	159	60	23.7	2	1	1	1	1	0	1	0	0	1	120	60	4.4	15	0.58	104.439	7.3	4.6	140	4.5	105	145	40	25.6	956.16	4.67863	8.3	2.25
755	0	0	6.953	66	1	169	68	23.8	2	0	0	0	1	0	0	0	0	0	129	79	4.9	15	0.85	69.6319	7.2	4.1	138	4.6	102	171	32	1.1	1696.8	4.95385	8.2	2.25
756	0	0	7.501	59	2	155	67	27.9	2	1	0	0	1	0	0	1	0	0	121	73	3.1	16.2	0.56	83.8869	8.3	4.6	138	4.4	104	197	54	19.4	951.48	5.07179	6.7	2.25
757	0	0	1.132	43	1	174	85	28.1	2	0	0	0	0	0	0	0	0	0	117	79	6.6	12.1	0.64	107.408	7.7	4.7	140	4.1	102	229	39	50.8	1619.52	5.07179	7.2	2.25
758	0	0	5.984	52	1	161	69	26.6	2	0	0	0	1	0	0	0	0	0	124	90	5.4	15.7	0.88	71.7868	7.6	4.7	140	4.6	103	251	55	16.3	1169.64	5.42564	6.4	2.25
759	0	0	7.668	65	2	155	43	17.9	2	0	0	0	0	1	0	0	0	1	113	34	3.6	11.2	0.44	106.219	6.9	4.1	138	4.3	104	207	101	0.2	899.64	5.8188	7.2	2.25
760	0	0	5.91	69	1	160	71	27.7	2	1	0	0	1	0	1	0	0	0	142	88	5.1	16.7	0.92	63.0475	8.1	4.6	137	4.9	103	210	49	28.8	1446.3	6.13333	7.3	2.25
761	0	0	7.389	67	1	169	77	27	2	1	1	0	0	1	1	1	0	0	129	73	4.6	18.1	0.81	73.0862	7.6	4.3	140	4.5	105	131	50	0.1	1403.46	6.91966	7.9	2.25
762	0	0	7.896	49	2	160	68	26.6	2	0	0	0	1	0	0	0	0	0	131	76	3.6	17.2	0.42	121.206	7.5	4.2	140	3.8	106	307	25	20.3	983.45	4.99316	8.2	2.25781
763	0	0	4.008	75	2	135	44	24.1	2	1	0	0	1	0	0	1	1	0	138	61	5.2	24.1	0.59	73.9591	7.7	4.7	144	4.1	106	193	42	14	681.6	3.18462	7.2	2.26562
764	0	0	6.699	59	2	154	65	27.4	1	0	1	0	0	1	0	0	0	0	123	70	4	12	0.43	111.995	7.8	4.7	139	4.5	105	205	55	15.4	1207.8	5.38632	7.4	2.26562
765	0	0	7.422	58	2	144	62	29.9	2	1	1	0	1	1	1	0	0	1	119	62	3.7	12.1	0.39	125.233	6.8	4.1	141	4.1	106	187	74	0.1	924.715	7.66667	7.8	2.26562
766	0	0	4.063	51	1	163	71	26.7	2	1	0	0	1	0	1	0	1	0	139	86	7.1	14	0.91	69.5886	7.7	4.9	138	3.9	102	215	59	4	1336.28	3.57778	7	2.27734
767	0	0	2.518	73	2	147	58	26.8	2	1	1	0	1	0	1	1	1	0	117	58	5.7	24.1	0.73	59.0469	7	4.2	141	4.3	105	244	46	7	826.5	2.83077	7	2.28516
768	0	0	6.825	58	2	151	53	23.2	2	0	1	0	0	1	0	0	0	0	115	74	6.2	24.8	0.87	52.0605	8.8	4.6	139	3.7	103	205	106	8.7	661.65	2.94872	8	2.28516
769	0	0	1.685	67	1	168	82	29.1	2	1	0	1	0	1	1	1	0	1	148	73	5.6	15.4	0.84	70.2355	7.4	4.4	141	4.4	108	178	43	15.1	1366.8	3.89231	6	2.28516
770	0	0	6.811	72	1	170	76	26.3	2	1	0	1	1	0	1	1	0	1	134	52	8.1	20.6	0.78	74.6098	6.9	3.9	142	4.5	108	164	54	3.8	1478.4	3.93162	6.9	2.28516
771	0	0	7.844	43	2	160	75	29.3	2	1	1	0	1	1	1	0	1	0	122	71	4	13.1	0.38	140.397	7.2	4.1	137	4.1	107	160	44	29.7	951	4.20684	6.7	2.28516
772	1	0	0.145	59	2	157	69	28	2	1	0	0	1	0	1	1	1	1	150	78	5.9	16.9	0.6	77.7883	7.6	4.6	138	5.4	102	169	69	7.8	1077.6	4.75726	9.5	2.28516
773	0	0	2.608	67	1	167	58	20.8	1	1	1	0	0	1	0	1	1	0	144	75	4	21	0.65	92.9803	8	4.6	136	4.2	97	147	51	9.2	908.31	6.13333	10.9	2.28516
774	0	0	2.877	74	2	153	61	26.1	2	1	0	1	0	0	0	1	0	0	166	79	4.7	22.5	0.83	51.1099	7.9	4.5	141	4.9	104	243	39	19.9	904.05	2.43761	6.8	2.29688
775	0	0	6.923	68	2	149	55	24.8	2	1	1	0	0	1	1	1	0	0	136	69	5.3	14.3	0.59	76.0684	7	4.3	143	4.3	105	214	65	9	911.19	3.22393	8	2.29688
776	0	0	7.923	53	1	158	76	30.4	2	1	0	0	1	0	1	1	0	0	117	75	4.2	15.2	0.68	94.6607	7	4.4	140	4.6	110	194	39	29.6	1590.33	3.73504	7.8	2.29688
777	0	0	2.915	75	2	148	55	25.1	2	1	0	1	1	0	1	1	0	0	151	75	5.3	22.5	0.65	66.5237	7.5	4.3	140	4.8	107	215	48	8.6	833.04	4.20684	6.6	2.29688
778	0	0	7.751	47	1	170	66	22.8	2	0	0	0	1	0	0	0	0	0	120	81	4.3	9.8	0.67	99.5827	7.8	4.5	138	4.2	103	203	48	4.1	1507.24	4.44274	7.2	2.29688
779	0	0	7.581	69	2	149	58	26.1	2	1	0	0	1	0	1	1	1	1	145	76	5.9	18.3	0.57	78.6628	7.6	4.3	139	4.6	106	208	45	11.1	817.04	4.75726	6.9	2.29688
780	0	0	6.364	59	2	148	50	22.8	2	0	0	0	0	0	0	0	0	0	106	57	4.6	19	0.56	83.8869	7.8	4.4	139	4.2	102	220	89	16.9	934.64	5.11111	7.7	2.29688
781	1	0	5.077	71	1	165	69	25.3	2	1	1	1	0	1	1	0	0	1	133	69	7.7	19.9	0.94	61.0785	7.2	4.2	140	5.9	108	206	64	111.6	1310.12	5.77949	6.6	2.29688
782	0	0	2.715	78	2	146	45	21.1	2	1	1	0	1	0	1	1	0	0	128	60	3.8	11.4	0.62	69.2689	7.4	4.6	139	4.1	104	171	72	7.8	557.27	2.83077	6.8	2.30078
783	0	0	6.964	58	1	165	72	26.4	2	1	0	0	1	0	1	0	0	0	100	75	6.5	15.7	0.78	79.3865	7.1	4.5	139	4.7	105	205	44	25.5	1570.25	4.44274	6	2.30078
784	0	0	7.189	58	2	154	86	36.3	2	1	1	0	1	1	1	1	0	0	148	80	3	13.6	0.42	115.48	7	4.2	138	4.7	102	171	53	16.8	939.17	6.40855	8	2.30078
785	0	0	6.644	56	2	154	69	29.1	2	1	1	0	1	0	1	1	1	1	164	94	3.6	12	0.63	74.8579	7.5	4.6	141	4.5	104	199	65	12	1102.72	2.79145	6.5	2.3125
786	1	0	6.712	78	2	147	65	30.1	2	1	0	0	1	0	1	0	1	0	146	68	4	21.1	0.58	74.5118	7.4	3.9	138	4.2	103	192	51	0.1	663.52	4.48205	9.9	2.3125
787	0	0	7.096	73	2	153	56	23.9	2	0	0	0	1	0	0	0	0	0	126	61	4.5	13.6	0.57	77.4008	6.9	4.4	140	4.5	104	196	49	0.1	694.88	5.26838	7.7	2.3125
788	0	0	3.342	66	2	152	48	20.8	2	1	0	0	0	0	0	0	0	0	148	78	6.5	11.6	0.64	70.1901	7.6	4.5	141	4	103	203	54	11.6	733.26	2.16239	5.7	2.32031
789	1	0	7.901	66	1	168	70	24.8	2	0	0	0	1	0	0	0	0	0	120	81	8.4	24.1	1.45	38.82	7.8	4.3	139	4.6	104	178	35	27.8	1217.7	2.43761	6.9	2.32031
790	0	0	6.885	64	2	157	63	25.6	2	1	1	0	1	0	1	1	0	0	140	72	5	16.4	0.7	64.2	7.2	4.5	140	4.6	106	218	48	1.2	936.41	3.53846	7.6	2.32031
791	0	0	8.104	71	1	153	57	24.3	2	1	0	0	1	0	1	1	0	0	135	74	8.6	15.8	0.79	73.8731	7.8	4.3	141	4.4	103	194	50	33.8	1017.06	4.56068	6	2.32031
792	0	0	6.995	64	2	162	57	21.7	2	1	0	0	0	0	1	0	0	0	140	70	4.7	13.7	0.55	83.5826	7.5	4.7	140	4.8	104	240	68	32.4	1005.66	4.71795	6.5	2.32031
793	1	0	6.559	68	2	155	60	25	1	1	1	0	0	1	1	1	0	1	136	66	5.9	18	0.62	72.0509	7.7	4.3	141	5	105	174	52	6.5	971.52	4.79658	9	2.32031
794	0	0	7.46	58	1	180	68	21	2	0	0	0	1	0	0	0	0	0	134	81	4.3	16.8	0.84	73.2043	6.9	4.2	141	4.1	105	219	43	15.2	1614.47	4.8359	8.2	2.32031
795	0	0	2.066	77	1	162	59	22.5	2	1	0	0	1	0	0	0	0	0	142	87	3.6	16.8	0.65	89.3412	7.6	4.6	138	4.4	101	204	67	14.2	1004.76	5.07179	7.3	2.32031
796	0	0	6.17	67	1	162	70	26.7	2	1	0	0	1	0	0	1	0	0	150	85	6	14.8	0.76	78.3625	7.5	4.6	139	4	104	198	43	23	1511.07	5.18974	7	2.32031
797	0	0	2.723	70	2	151	47	20.6	2	1	1	0	1	0	0	1	0	0	118	53	3.6	13.2	0.63	70.2141	7.3	4.3	142	4.3	108	210	46	2.2	751.91	1.84786	6.5	2.32422
798	0	0	7.282	60	2	147	45	20.8	2	1	1	0	1	1	1	0	0	1	112	45	4.4	14.2	0.71	64.3932	7.4	4.2	139	4.6	105	181	57	16.1	720.8	3.61709	6.7	2.32422
799	0	0	4.167	66	2	163	62	23.3	2	1	0	0	0	0	1	0	0	0	123	60	6.3	18.3	0.78	56.5309	7.6	4.8	140	4.7	103	219	45	6.5	1161.95	4.71795	6.5	2.32422
800	0	0	7.307	67	1	165	68	25	1	0	0	0	0	1	0	0	0	0	127	74	6.5	20	0.95	61.3887	7.7	4.6	139	4.7	104	181	56	38	1341	2.24103	7.6	2.34375
801	0	0	7.036	61	2	149	52	23.4	1	1	1	0	1	1	0	1	0	0	133	66	4.1	25.5	0.52	90.105	6.6	3.7	140	4.6	106	208	70	11.4	659.88	3.77436	7	2.34375
802	0	0	4.027	76	2	154	48	20.2	2	0	0	0	1	0	0	0	0	0	135	67	4.5	14.1	0.64	67.4049	7.2	4.4	140	4.6	103	208	52	3.1	759.6	3.97094	6.3	2.34375
803	0	0	7.364	70	2	147	52	24.1	2	0	0	0	1	0	0	0	0	0	145	64	4.8	18.5	0.65	67.8541	8.3	4.3	140	4.2	107	255	59	8.2	767.8	4.16752	7.2	2.34375
804	0	0	7.282	61	2	150	60	26.7	2	1	0	0	1	0	1	0	0	0	107	60	6.3	15	0.67	68.2858	8.3	4.3	137	4.1	104	172	42	33	941.25	4.32479	8.1	2.34375
805	0	0	5.578	46	2	156	76	31.2	2	0	0	0	0	0	0	0	0	0	134	81	5.6	11.3	0.5	101.991	7	4.3	137	4.6	103	241	40	285.7	1300.2	4.52137	13.1	2.34375
806	1	0	1.548	78	1	160	53	20.7	2	1	0	1	1	0	1	1	1	0	134	71	6.3	23.6	1.12	49.0824	8	4.5	138	4.6	104	167	32	101.3	936	4.67863	7.3	2.34375
807	0	0	6.866	69	2	155	68	28.3	2	1	1	0	1	0	1	0	0	0	130	71	4.9	14.3	0.57	78.6628	7.3	4.4	140	4.3	106	304	58	16.2	1062.75	4.79658	8	2.34375
808	0	0	7.225	51	2	157	58	23.5	2	1	0	0	1	0	1	0	0	1	160	92	4	14	0.58	84.175	7.4	4	138	4	102	150	48	1.4	1105.44	4.95385	8.9	2.34375
809	0	0	6.844	78	1	170	71	24.6	2	1	1	1	1	0	1	0	1	0	113	52	5.6	18.4	1.17	46.7924	6.6	3.8	136	4.8	103	146	34	25	1577.76	5.11111	8.4	2.34375
810	0	0	7.26	44	1	170	59	20.4	2	0	0	0	0	0	0	0	0	0	124	72	6.9	20.3	0.87	76.26	8.1	4.7	141	4.5	102	219	45	6.8	1499.2	5.11111	5.7	2.34375
811	0	0	3.26	58	2	151	47	20.6	2	0	1	0	1	0	0	0	0	0	97	48	2.9	11.9	0.39	125.233	7.9	4.8	141	3.9	103	192	51	83.9	973.5	5.18974	6.8	2.34375
812	0	0	7.227	57	1	163	71	26.7	2	0	0	0	1	0	0	0	0	0	123	76	5.8	13.9	0.79	78.6795	7.8	4.7	140	4.4	103	191	45	6.8	1422	5.62222	8.6	2.34375
813	0	0	5.858	66	1	162	60	22.9	2	0	1	0	0	1	0	0	0	0	131	60	4.5	14.8	0.64	94.9799	6.7	4.3	139	4.4	106	204	47	50.6	1012.75	6.13333	6.9	2.34375
814	0	0	3.184	66	2	155	51	21.2	2	0	1	0	0	1	0	0	0	0	114	55	5.2	16.1	0.55	82.8477	7.3	4.2	142	4.4	105	194	42	0.1	865.5	6.44786	7.8	2.34375
815	0	0	7.882	54	1	168	68	24.1	2	1	1	0	0	1	1	1	1	1	129	61	7.1	17.1	1.08	56.7596	6.8	4.4	138	4.4	105	187	42	11.1	1242.75	6.76239	6.8	2.34375
816	0	0	7.518	58	1	170	64	22.1	2	0	0	0	1	0	0	0	0	0	126	73	5.3	15.4	0.85	72.2626	7.5	4.3	140	4.9	105	175	51	3	1568	8.21709	7.7	2.34375
817	0	0	8.038	52	1	173	73	24.4	2	1	0	0	1	0	1	0	0	0	126	86	4.4	8.6	0.62	105.301	7.5	4.8	141	4.4	106	189	46	12.3	1356.75	8.29573	6.4	2.34375
818	0	0	7.575	57	1	167	67	24	2	0	0	0	1	0	0	0	0	0	119	86	6.6	11.1	0.85	72.6242	7	4.2	140	5	107	191	61	58.6	1465.8	2.6735	7.2	2.35156
819	0	0	4.677	70	2	142	54	26.8	2	1	0	0	0	0	1	0	0	1	137	75	3.7	12.3	0.39	118.653	7.2	4.2	141	4.3	106	186	51	7.4	767.48	4.44274	6.2	2.35156
820	0	0	7.011	69	1	156	47	19.3	2	0	1	0	1	0	0	0	0	0	111	58	5	13.3	0.76	77.7037	7.4	4.2	141	4.7	105	141	47	8	1109.02	2.83077	6.7	2.36328
821	0	0	7.31	58	1	165	76	27.9	2	1	1	0	1	1	1	1	0	0	144	74	3.5	14.7	0.78	79.3865	7.3	4.6	139	4.7	104	213	51	8	1590.49	4.79658	8.3	2.36328
822	0	0	3.674	32	1	178	103	32.5	2	1	0	0	1	0	1	1	0	0	150	95	9.1	10	0.69	107.677	7.9	4.1	139	4.5	105	230	34	7.5	1931.1	8.05983	7	2.37109
823	0	0	6.997	60	1	166	75	27.2	2	1	0	0	1	0	0	0	0	0	154	87	5.6	13.5	0.68	91.3498	7.6	4.5	139	5	103	193	56	12.7	1359.45	3.1453	8.6	2.375
824	0	0	8.014	54	1	174	57	18.8	1	0	0	0	0	1	0	0	0	0	126	74	4.7	12.8	0.61	106.036	7.4	4.7	140	4.7	104	171	83	6.2	1059.63	3.61709	7.4	2.375
825	0	0	1.052	52	1	168	73	25.9	2	1	0	0	0	0	1	1	0	0	164	83	6.5	10.6	1.04	59.7963	7.9	4.8	139	4.3	99	202	77	7.1	1592.32	5.11111	6	2.375
826	0	0	1.534	60	2	150	49	21.8	2	1	0	0	0	1	1	1	0	0	152	90	4.4	18.4	0.65	70.9234	7.9	4.2	139	4.5	105	199	59	15.5	996.2	2.87009	6.3	2.38281
827	0	0	4.666	62	1	169	53	18.6	2	0	0	0	0	0	0	0	0	1	118	77	6.2	19.3	0.94	63.5014	6.6	4.1	137	4.2	104	178	69	6.7	1458.8	3.49915	6.8	2.38281
828	0	0	8.101	57	1	166	68	24.7	2	1	1	0	1	0	1	0	0	0	138	98	7	24.3	0.94	65.0525	7.1	4	140	4.6	105	237	46	12.8	1690.59	5.46496	10.8	2.38281
829	0	0	6.016	75	2	153	53	22.6	2	1	1	1	1	0	1	1	0	0	140	62	5.9	23.2	0.94	44.4326	6.8	4.5	144	4.2	107	216	69	16.4	945.54	3.06667	6.8	2.39062
830	0	0	7.759	59	2	148	56	25.6	2	1	1	0	1	1	1	1	1	0	176	80	6.2	21.2	0.62	75.0473	8.1	4.6	137	5.4	103	201	54	34.4	890.82	5.15043	9.9	2.39062
831	0	0	6.156	65	1	162	62	23.6	1	0	0	0	0	1	0	0	0	0	110	69	5.8	19.7	0.8	74.7335	7.1	4.1	139	4.6	103	212	55	4.2	994.32	5.22906	8.3	2.39062
832	0	0	4.46	53	1	170	75	26	2	0	0	0	1	0	0	0	0	0	119	71	3.6	11.2	0.78	81.4673	7.3	4.3	142	4.3	108	184	34	18.6	1501.27	5.30769	6.5	2.39062
833	0	0	7.778	57	1	158	60	24	2	1	1	0	1	0	1	0	0	0	113	74	4.1	12.2	0.63	100.783	7	4.2	137	4.3	102	183	47	28.8	1261.57	5.30769	7.1	2.39062
834	1	0	5.545	68	2	151	65	28.5	2	1	1	0	0	1	0	1	0	0	141	56	4.1	18.7	0.56	80.5375	7.6	4.2	138	4.9	106	261	49	143.7	833.4	5.38632	6.2	2.39062
835	0	0	6.885	64	1	169	93	32.6	2	1	1	0	1	0	1	1	0	1	126	73	6.3	19.1	1.08	54.0583	7.2	4.3	139	4.6	106	173	36	51.8	1436.94	5.66154	7.1	2.39062
836	0	0	7.099	60	2	164	54	20.1	2	1	1	0	1	1	0	1	0	0	129	68	4.3	10.7	0.58	80.339	7.1	4.2	140	4.4	104	116	32	10.5	909.5	6.0547	6.9	2.39062
837	0	0	7	50	1	179	91	28.4	2	1	0	0	1	0	1	0	0	1	113	68	9.2	22.9	1.16	53.6637	7.4	4.3	138	4.9	105	195	44	102	1969.2	6.40855	7	2.39062
838	0	0	1.088	78	2	150	50	22.2	2	1	1	0	1	0	1	1	0	0	147	68	4.6	16.1	0.79	53.1387	7.8	4.8	139	4.9	105	189	47	9.7	760.2	3.06667	7.3	2.40234
839	0	0	7.329	62	1	164	56	20.8	2	0	0	1	0	0	0	0	0	1	130	81	4.9	14.4	0.78	77.8814	7.6	4.5	138	4.3	103	170	55	4.3	1287.9	3.45983	6.1	2.40234
840	0	0	7.992	59	1	166	73	26.5	2	0	0	1	1	0	0	0	0	0	145	88	3.9	14.5	0.63	99.7904	6.5	3.8	141	4	107	171	50	1.1	1511.85	3.73504	7.9	2.40234
841	0	0	7.395	71	1	164	55	20.4	2	1	0	0	0	0	1	0	0	1	162	92	5.5	9.7	0.75	78.194	7.7	4.5	140	4.8	104	280	50	6.8	800.25	4.20684	6.5	2.40234
842	0	0	8.132	50	1	167	70	25.1	2	0	1	0	0	1	0	0	0	0	131	74	4.3	13.6	0.81	79.4904	7.5	4.3	140	4.4	103	199	42	0.1	1415.7	4.40342	9.5	2.40234
843	0	0	8.279	68	2	150	52	23.1	2	1	1	0	0	1	1	1	0	0	155	83	3.1	11.1	0.63	70.8007	7.8	4.5	138	4.6	103	224	51	9.5	900.45	4.87521	8.2	2.40234
844	0	0	3.068	72	1	154	54	22.8	2	1	1	0	1	0	0	1	0	0	132	65	6.5	22.8	0.75	77.8808	7.5	4.2	137	4.8	106	131	37	37.4	1031.25	5.42564	6.4	2.40234
845	0	0	7.742	67	1	160	58	22.7	2	0	0	0	1	1	0	0	0	0	112	59	5.1	25.9	0.79	75.1128	7.3	4.3	140	4.4	103	144	54	5.2	1387.48	1.25812	7.7	2.40625
846	0	0	5.734	62	2	150	63	28	2	1	1	0	1	1	1	0	0	1	120	53	5.2	16.7	0.69	65.8156	7.2	4.4	141	4.4	107	249	83	8.8	1023.68	3.53846	7.3	2.40625
847	1	0	2.627	80	1	157	65	26.4	2	1	1	1	1	0	1	1	0	0	125	63	5	24.6	0.94	59.0219	7.3	3.6	138	4.5	102	162	30	7.8	1167.46	4.24615	7	2.40625
848	0	0	6.255	66	2	145	50	23.8	2	1	1	1	0	1	1	1	0	1	132	51	5.2	16.4	0.93	46.6355	7.9	4.7	141	4.7	104	207	46	6.9	920.7	4.28547	6.3	2.40625
849	0	0	3.099	64	1	169	60	21	2	1	0	1	1	0	0	1	0	1	153	85	5.6	26.9	0.92	64.4235	7.5	4.6	140	4.6	105	151	40	3.6	1362.02	4.99316	6.2	2.40625
850	0	0	7.767	59	1	169	79	27.7	2	1	0	0	1	0	1	0	0	0	149	93	9.7	16.7	0.89	68.3809	7.6	4.9	143	5.2	105	214	67	122.3	1737.4	5.38632	6.8	2.40625
851	0	0	7.016	46	1	170	62	21.5	1	1	1	0	0	1	1	0	0	0	121	72	4.1	19.6	0.77	86.0537	6.8	4.3	140	4.2	106	186	74	83	1604.82	5.77949	6.5	2.40625
852	0	0	3.077	73	1	162	63	24	2	1	0	1	1	1	0	1	0	1	107	63	4.3	14.4	0.78	74.315	7.1	4.2	143	4.5	103	170	51	94.5	1083.5	5.77949	8.9	2.40625
853	0	0	4.047	72	1	163	49	18.4	2	0	0	0	0	0	0	0	0	0	121	71	4.7	15.5	0.7	83.9866	6.9	4.5	138	4.3	103	215	66	4.1	1000.35	5.97607	6	2.40625
854	0	0	4.658	43	1	171	66	22.6	2	0	0	0	1	0	0	0	0	0	125	78	7.9	12.8	0.73	93.0082	7.4	4.8	143	4.8	104	198	56	109.5	1534.28	6.72308	6.7	2.40625
855	0	0	5.781	64	1	164	74	27.5	2	1	0	1	1	0	1	1	0	1	126	73	4.9	19.2	0.9	65.9913	7.5	4.5	140	4.5	103	238	54	6	1259.4	3.1453	6.9	2.42188
856	0	0	2.986	70	2	150	56	24.9	2	1	1	0	0	1	1	1	1	0	126	65	3.8	14.2	0.67	65.6413	8.2	4	139	3.7	104	195	74	285.6	993.4	4.8359	8.8	2.42188
857	0	0	1.419	83	1	157	53	21.5	1	1	1	0	0	1	1	0	0	0	110	61	3.9	31.7	0.81	68.7296	7.3	4.2	142	4.5	104	192	46	9.2	917.28	3.65641	10.2	2.43359
858	0	0	5.06	69	1	168	54	19.1	2	1	0	1	1	0	1	1	0	1	95	50	4.1	13.7	0.58	104.439	8	4.4	137	4.8	99	199	43	4.1	936.32	2.35897	8.8	2.4375
859	0	0	7.425	50	2	152	57	24.7	2	0	1	0	1	0	0	0	0	1	115	85	3.3	12.9	0.45	111.745	7.2	4.4	139	4.4	102	198	52	11.7	1053.13	2.6735	10.2	2.4375
860	0	0	7.323	77	2	143	42	20.5	1	1	1	0	0	1	1	1	0	0	116	64	3.3	14.2	0.62	69.5259	7.7	4.1	136	5	100	208	68	15.8	636	3.34188	8.2	2.4375
861	0	0	7.707	46	2	163	54	20.3	2	0	0	0	0	0	0	0	0	0	140	83	4.6	11.5	0.68	72.8568	7.4	4.3	138	4	106	235	48	6	1214.72	4.44274	7.4	2.4375
862	0	0	6.682	63	1	160	55	21.5	2	1	0	1	1	0	1	0	0	1	127	77	3.7	16.2	0.61	101.447	8.5	4.6	136	4.3	100	165	36	9.8	984.24	4.67863	9.2	2.4375
863	0	0	7.29	61	2	166	64	23.2	2	0	0	0	1	0	0	0	0	0	133	64	2.6	9	0.56	83.0881	6.9	4.3	140	4.7	106	221	42	9.3	1070.68	5.46496	6.7	2.4375
864	0	0	4.016	47	1	171	73.5	25.1	2	0	0	0	1	0	0	0	0	1	118	73	4.2	12.3	0.67	99.5827	7.4	4.6	137	4.3	102	141	48	22.1	1671	3.53846	10.7	2.44141
865	0	0	6.929	69	2	148	44	20.1	1	1	1	1	0	1	1	1	1	1	143	50	5.5	14.1	0.52	86.9739	7.5	4.5	141	4.4	105	164	45	49.1	672.5	5.15043	7.5	2.44141
866	0	0	7.786	63	1	165	71	26.1	2	1	0	1	0	0	0	0	0	0	155	93	5.9	11.1	0.66	93.07	8	4.7	143	4.4	104	222	48	7.3	1372.75	5.66154	5.7	2.44141
867	0	0	7.575	53	1	171	92	31.5	2	1	0	1	1	0	1	1	0	1	147	92	4.5	16.6	0.82	77.1298	7.7	4.3	139	4.3	102	209	39	41.6	1913.25	11.6769	5.9	2.44141
868	0	0	7.301	38	2	148	56	25.6	2	1	1	0	0	1	0	0	0	0	156	96	5.2	7.9	0.55	97.0714	7.9	4.5	136	4.5	104	274	64	24	1058.49	5.11111	8.3	2.44922
869	0	0	7.701	56	1	168	63	22.3	2	0	0	0	1	0	0	0	0	1	87	66	5.6	13	0.71	88.8782	7.3	4.3	142	4.1	109	158	64	3.5	1327.7	5.15043	7.3	2.44922
870	0	0	7.134	68	2	140	44	22.4	2	0	0	0	0	0	0	0	0	0	126	65	3.3	11.2	0.47	97.5531	6.9	4.2	142	4.2	105	189	80	4	764.32	2.75214	6.5	2.45703
871	0	0	1.515	78	2	148	57	26	2	1	0	1	0	1	0	1	0	1	145	81	4.8	16.6	0.92	44.9812	7.4	4.3	140	4.7	104	248	49	67.5	958.63	5.34701	7.5	2.45703
872	0	0	8.227	48	1	167	90	32.3	2	1	0	0	1	0	0	1	0	0	131	96	6.6	9.5	0.68	97.3914	7.4	4.5	140	4.1	103	216	41	18.8	2087.43	7.15556	5.9	2.45703
873	0	0	6.723	61	2	149	65	29.3	2	1	1	1	1	0	1	1	0	1	164	73	7	16.9	0.59	78.4774	7.9	4.4	141	4.5	107	142	43	186.2	765.45	1.53333	7.4	2.46094
874	0	0	7.137	71	2	148	41	18.7	2	0	0	0	0	1	0	0	0	0	90	49	4.4	15.3	0.51	88.1157	7.3	4.4	140	4.1	102	261	102	2	834.3	2.31966	7	2.46094
875	0	0	5.063	56	1	173	56	18.7	2	0	0	0	0	0	0	0	0	0	106	60	5.9	18.6	1.01	60.4427	6.7	4	142	4.1	104	142	42	3.1	1471.35	4.28547	6.3	2.46094
876	0	0	2.526	58	1	162	53	20.2	1	0	0	0	1	0	0	0	0	0	104	63	7.3	10.6	0.6	105.779	7.4	3.8	139	4.6	109	254	52	4.2	1330.56	4.28547	7.1	2.46094
877	0	0	7.247	62	1	168	63	22.3	2	0	0	0	0	0	0	0	0	1	117	64	4.6	12.3	0.64	96.6995	7.3	4.2	137	4.4	107	202	54	9.1	1527.03	4.63932	7.1	2.46094
878	0	0	1.356	82	1	173	61	20.4	2	1	0	1	0	1	1	0	0	1	118	62	4.2	17.8	0.75	75.0274	7.1	4.2	138	5.1	104	203	57	43.8	1057.35	5.22906	8	2.46094
879	0	0	2.225	70	2	155	56	23.3	2	1	0	0	0	0	1	0	0	0	113	70	3	11.7	0.52	86.6155	8.1	4.7	141	5	104	201	41	8.6	791.7	5.22906	6.9	2.46094
880	0	0	1.592	30	1	171	63	21.5	1	0	0	0	0	1	0	0	0	0	94	39	4.2	12.9	0.69	109.69	7	4.4	138	4.7	105	193	73	4.6	1880.13	5.70085	6.8	2.46094
881	0	0	6.984	64	2	146	55	25.8	2	1	0	0	1	0	0	1	0	1	132	75	4.6	11.9	0.61	74.6314	7.7	4.9	142	4.5	105	228	69	14.4	846	6.91966	6.9	2.46094
882	0	0	7.997	64	1	155	57	23.7	2	1	1	0	0	1	1	1	0	0	156	72	5	14.6	0.93	63.666	7.3	4.2	140	4.5	107	203	42	28.8	1346.22	7.90256	8.3	2.46094
883	0	0	7.989	63	1	172	68	23	2	1	1	1	0	1	1	0	0	1	118	74	7.2	16	0.91	65.4937	7.8	4.5	138	4.9	103	150	42	104.1	1476.2	2.75214	7.7	2.48047
884	0	0	7.929	75	2	150	60	26.7	2	1	0	1	1	0	1	0	1	1	130	78	6.7	19.1	0.81	52.2903	8	4.9	139	4.5	100	172	51	7.3	675.84	3.49915	7.4	2.48438
885	0	0	1.019	65	1	165	65	23.9	2	0	1	0	1	1	0	0	0	0	119	84	7.1	18.1	0.81	73.7247	7.8	4	140	4.1	108	108	33	4	1123.8	3.73504	5.4	2.48438
886	0	0	6.962	55	2	150	46	20.4	2	0	0	0	1	0	0	0	0	1	114	75	5.4	16.2	0.43	114.274	7.8	4.8	141	4.3	104	228	83	1.4	870.325	3.77436	6.9	2.48438
887	0	0	7	66	1	162	73	27.8	2	1	0	0	1	0	1	0	0	1	112	69	4.4	17.4	0.97	60.2649	7.3	4.6	137	4.5	102	196	45	30.5	1298.12	4.79658	6.9	2.48438
888	0	0	7.173	70	1	173	69	23.1	2	0	0	0	0	0	0	0	0	0	96	61	6.2	17.7	0.95	60.6218	7.3	4.5	139	4.5	105	186	47	0.1	1457.17	4.01026	6	2.48828
889	0	0	7.504	62	1	163	61	23	2	0	0	0	1	1	0	0	0	0	114	60	4.8	15.8	0.88	68.2529	7.5	4.3	139	4.7	103	201	46	2.2	1186.51	4.67863	7.8	2.48828
890	0	0	7.811	70	1	157	62	25.2	2	1	1	0	1	0	1	1	0	0	127	79	4.8	14.3	0.88	65.9166	7.4	3.9	141	4.4	108	174	50	158.8	1351.09	7.70598	6.9	2.48828
891	0	0	7.005	59	1	171	60	20.5	2	0	1	0	1	0	0	0	0	0	108	69	5.9	14.3	0.85	71.9089	7.5	4.8	140	4.8	105	207	69	3.2	1387.54	3.53846	7.3	2.49219
892	0	0	6.184	66	1	159	54	21.4	2	0	0	0	1	0	0	0	0	0	133	55	4.8	15.4	0.67	90.3372	7.7	4.4	141	4.7	105	162	59	1.4	1011.12	6.32991	7.4	2.49219
893	0	0	6.981	71	2	142	49	24.3	2	1	0	1	1	0	1	1	0	1	160	83	6.4	15.4	0.67	65.3746	7.4	4.5	140	4.2	106	190	62	19.7	883.36	3.26325	7.1	2.5
894	0	0	7.986	73	2	147	40	18.5	2	1	0	0	1	0	0	0	0	1	165	94	3.8	14	0.57	77.4008	7.3	4.6	140	4.6	107	202	53	0.7	734.72	3.42051	6.8	2.5
895	0	0	2.551	20	1	185	72	21	1	0	0	0	0	1	0	0	0	0	115	61	5.6	17.3	0.81	103.401	7.2	4.5	138	4.5	101	186	64	5.4	2054.6	3.53846	8.1	2.5
896	0	0	7	54	1	173	85	28.4	2	1	1	0	1	0	1	0	0	1	151	82	3.3	14.9	0.67	95.6927	7	4.4	141	4	104	174	48	8	1914.2	3.89231	7	2.5
897	0	0	8.233	67	1	162	62	23.6	2	0	0	1	0	1	0	0	0	1	123	64	5.9	17.8	0.92	63.582	7.1	4	142	5.6	109	208	64	81.9	1358	4.32479	6.7	2.5
898	1	0	5.6	60	2	154	79	33.3	2	1	0	0	1	0	1	1	0	0	160	91	5.6	24.5	0.56	83.4832	7.9	4.4	140	4.5	107	202	46	46.7	1228.4	4.67863	7.6	2.5
899	0	0	7.458	63	2	162	50	19.1	1	1	1	0	0	1	1	0	0	0	123	76	3.3	18.5	0.56	82.3223	7	4.2	141	4.1	106	177	49	48.1	727.04	4.99316	9	2.5
900	0	0	4.74	74	1	159	53	21	2	1	0	0	1	0	1	0	0	0	137	84	4.9	18.1	0.84	68.2607	7.1	4.3	141	4.8	104	152	44	22.5	1167.8	5.07179	6.4	2.5
901	0	0	3.011	67	2	146	52	24.4	2	1	0	0	1	0	1	1	0	0	124	60	5.6	15.4	0.62	72.3579	7.8	4.7	137	4.5	103	163	37	8	847.4	5.30769	7.2	2.5
902	0	0	7.433	52	2	150	58	25.8	2	1	1	1	0	1	0	1	0	1	129	80	4.5	17.9	0.69	69.2233	7.8	4.3	134	5.2	97	164	48	33.7	1029.4	7.47009	8	2.5
903	0	0	7.348	62	1	160	57	22.3	2	1	1	0	0	0	1	0	0	0	118	76	5.3	13.3	0.67	91.9728	7.3	4.6	143	4.7	103	186	45	0.1	1156.65	3.1453	6.3	2.51172
904	0	0	7.496	74	1	163	69	26	2	0	1	1	1	0	0	0	0	1	124	70	6.1	20.4	1.25	44.1888	6.9	4.1	141	4.6	106	236	40	6	1073.18	3.3812	5	2.51562
905	0	0	7.019	62	2	159	52	20.6	2	1	1	0	1	0	0	0	0	0	165	75	2.9	12.8	0.43	110.412	7.6	4.6	143	4.1	106	225	92	23.9	837.48	4.79658	7.5	2.51562
906	0	0	4.203	66	1	172	70	23.7	2	0	0	0	1	0	0	0	0	0	134	89	7.2	21.2	0.88	67.0392	8	4.3	137	4.7	105	226	40	17	1475.91	4.8359	6.6	2.51562
907	0	0	1.666	31	2	165	85	31.2	2	1	0	0	0	0	1	0	0	0	120	80	4.3	13.2	0.56	100.904	7.6	4.5	137	4.6	103	205	52	8.7	1372	5.85812	10.1	2.51562
908	0	0	7.258	67	1	166	59	21.4	2	0	0	0	0	0	0	0	0	0	133	86	8.1	12.6	1.07	53.898	7.7	4.8	140	4.2	106	221	67	4.3	1041.03	3.30256	6.1	2.51953
909	0	0	5.115	63	2	146	53	24.9	2	1	1	0	1	0	1	1	0	0	116	76	3.6	18.3	0.53	87.4335	7.5	4.4	139	4.3	105	197	54	393.3	950.7	4.79658	7.9	2.51953
910	0	0	1.468	71	2	154	57	24	2	1	1	0	0	1	0	0	0	0	152	80	4	12.5	0.52	86.2636	8	4.5	141	5	105	241	71	34.7	700.47	5.22906	7	2.51953
911	0	0	1.742	66	1	170	72	24.9	2	0	0	0	1	0	0	0	0	1	127	87	6.6	24.7	1	58.2898	7.7	4.7	141	4.4	105	233	52	8.9	1764.9	6.32991	7.5	2.51953
912	0	0	7.438	69	2	156	66	27.1	2	1	1	1	1	0	1	1	0	1	187	74	6.7	17	1.08	39.0959	7.9	4.6	138	4.5	108	155	40	112.7	834.29	3.61709	6.6	2.52344
913	0	0	7.745	81	2	147	47	21.8	2	1	1	0	1	1	1	1	0	1	154	76	5	19.7	0.83	49.8012	7.5	3.9	139	4.5	107	196	64	11.4	836.4	4.52137	7.5	2.52344
914	0	0	6.214	58	1	169	67	23.5	2	0	1	0	1	0	0	0	0	0	114	69	4.3	16.5	0.61	103.884	7.6	4.5	139	4.8	103	247	33	27.9	1267.11	6.95897	8.2	2.52344
915	0	0	3.049	74	1	168	67	23.7	2	1	1	0	1	1	1	1	0	0	134	80	4.1	25.2	0.94	60.3574	7.1	4.3	137	4.8	102	187	60	61.2	1156.92	5.30769	7.1	2.53125
916	0	0	7.096	60	2	153	49	20.9	2	0	1	0	1	0	0	0	0	0	127	61	4.4	18.8	0.58	80.339	7.5	4.8	140	4.3	104	194	36	14.4	828.18	5.50427	6.4	2.53125
917	0	0	6.271	73	2	150	66	29.3	2	1	1	1	1	0	1	1	0	1	163	77	4.5	15.3	0.75	57.3265	7.5	4.3	139	4.9	104	140	56	9.9	1095.7	1.76923	7.9	2.53906
918	0	0	7.142	53	2	157	54	21.9	1	0	0	0	0	1	0	0	0	0	130	76	3.5	9.7	0.59	81.7084	6.9	3.9	137	4.5	105	184	67	4	1083.03	3.22393	6.6	2.53906
919	0	0	1.093	78	2	147	60	27.8	2	1	0	0	1	0	1	1	0	1	132	67	5.3	11.4	0.63	68.067	7.8	4.5	141	4.2	106	185	68	25.8	920.25	4.75726	8	2.53906
920	0	0	5.964	55	1	162	71	27.1	2	1	1	1	1	0	0	1	0	1	122	78	4.6	19.8	0.79	79.4902	7.4	4.4	137	5.3	104	166	56	24.4	1393.75	5.50427	9.3	2.53906
921	0	0	6.959	23	1	163	55	20.7	1	0	0	0	0	1	0	0	0	0	108	64	4.7	21.2	0.81	99.3352	7.6	4.9	134	4.7	101	156	80	4	1464.12	7.31282	6.8	2.54297
922	0	0	7.937	55	2	157	60	24.3	2	1	0	0	0	1	0	0	0	1	154	80	4.1	14.8	0.53	90.9085	7.2	4.6	140	4.4	104	237	80	4.1	819.621	4.01026	6.9	2.55859
923	0	0	3.608	57	2	161	54	20.8	2	0	0	0	1	1	0	0	0	1	130	90	4	18.6	0.67	69.6281	6.7	4.3	141	4.2	104	204	83	4.1	963.2	5.38632	7.1	2.5625
924	0	0	8.09	51	1	173	56	18.7	2	0	0	0	0	0	0	0	0	0	111	69	4.6	16.2	0.65	100.555	7.1	4.3	140	4.2	104	147	55	2.7	1625.92	6.21197	5.8	2.5625
925	0	0	5.082	66	2	155	65	27.1	2	1	0	0	1	0	0	0	0	0	152	78	4.7	19.6	0.61	73.9752	7.6	4.5	141	4.2	104	230	62	15.9	823.59	2.87009	7.8	2.56641
926	0	0	7.101	67	2	160	54	21.1	2	0	0	0	1	0	0	0	0	1	135	68	4.5	13.4	0.66	67.5743	7.5	4.2	142	4.6	106	250	50	8.7	858.48	4.40342	5.9	2.57031
927	0	0	1.737	59	1	165	63	23.1	2	1	1	1	0	0	1	1	0	1	116	70	6.4	16.9	1	60.1959	7.1	4.6	140	3.8	106	165	37	8.5	1488.06	5.42564	6.7	2.57031
928	0	0	7.085	43	1	177	66	21.1	2	0	0	0	0	0	0	0	0	0	105	65	5.8	20.6	0.97	68.1503	7.4	4.8	140	4.3	102	182	42	5.5	1388.7	2.75214	6.5	2.57812
929	0	0	3.395	66	1	161	70	27	2	1	1	1	1	0	1	0	0	1	109	62	5.7	17.4	0.88	67.0392	7.9	4.5	135	4.9	100	211	38	7.6	1140.15	3.10598	9.2	2.57812
930	0	0	6.501	72	2	150	61	27.1	2	0	0	0	1	0	0	0	0	0	95	41	3.5	10	0.52	85.918	7.1	4.3	139	4.1	105	256	75	7.6	851.62	3.26325	6.7	2.57812
931	0	0	5.622	49	1	176	76	24.5	2	0	1	0	0	0	0	0	0	0	102	83	5.8	12.2	0.87	73.9403	8.1	4.6	139	4.6	103	201	39	24.6	1435.8	3.3812	6.2	2.57812
932	0	0	8.104	55	2	161	54	20.8	1	1	1	0	0	1	0	0	0	1	146	91	2.1	13.9	0.49	99.0575	7.7	4.4	137	4	101	262	84	7.6	812.85	3.61709	11.1	2.57812
933	0	0	2.375	69	2	161	50	19.3	1	1	1	0	0	1	1	1	0	0	115	55	2.3	14.2	0.35	134.118	8.3	4.4	139	4	107	149	65	13.6	808.5	3.81368	7.9	2.57812
934	1	0	7.175	78	2	153	59	25.2	2	1	1	0	0	1	1	0	1	0	151	51	5.9	25.5	0.82	51.0156	8	4.4	141	5.6	104	240	57	54.7	827.64	3.97094	7.1	2.57812
935	1	0	4.101	72	2	150	65	28.9	2	1	1	0	1	0	1	1	1	1	118	65	6.6	15.8	0.59	74.8307	7.8	4.4	138	4.5	103	168	46	11.6	1084.2	4.24615	9.3	2.57812
936	1	0	3.814	65	2	149	69	31.1	2	0	0	0	1	0	0	0	0	0	134	72	6.5	19.2	0.54	84.8987	7.7	4.5	140	4.5	107	219	35	12.2	1061.5	4.95385	7.4	2.57812
937	0	0	6.663	70	1	164	61	22.7	2	1	0	1	1	0	1	1	0	1	135	65	5.1	11.6	0.7	84.6684	8	4.7	140	4.4	103	203	53	8.8	994.6	5.15043	6.7	2.57812
938	0	0	1.981	73	2	141	35	17.6	2	1	0	0	1	0	1	0	0	1	133	39	3.9	13.7	0.46	97.8623	7.4	4.3	141	4.3	105	207	69	56.4	675.4	6.64444	7	2.57812
939	0	0	6.57	63	1	162	65	24.8	2	1	0	0	1	0	1	0	0	1	168	88	6.1	20	0.9	66.2903	7.4	4.5	140	5.5	108	177	56	6.3	1458.27	7.90256	6.2	2.57812
940	0	0	8.047	65	1	163	70	26.3	2	1	1	1	1	0	0	1	0	1	108	62	6.5	23.3	1.04	56.0869	7.7	4.3	136	5.1	100	241	79	86.6	1075.93	3.53846	11.2	2.58984
941	0	0	1.499	60	2	152	49	21.2	1	0	0	0	0	1	0	0	0	0	112	56	5	16.4	0.65	70.9234	6.8	4.1	139	4	106	158	44	7.6	943.02	3.77436	7.5	2.58984
942	0	0	7.759	58	1	164	62	23.1	2	1	0	1	1	0	1	0	1	1	112	61	6.5	20.1	0.71	87.9876	7	4.3	140	4.3	103	207	35	9.4	1198.6	5.93675	8.6	2.58984
943	0	0	6.011	72	2	154	43	18.1	1	1	0	0	1	0	0	0	0	0	146	74	4	16.8	0.57	77.7078	7.8	4.6	141	4.9	105	222	67	16.3	781.38	3.89231	7.3	2.60156
944	0	0	6.751	67	2	156	68	27.9	2	1	1	0	1	1	1	1	1	1	141	72	5.5	16.1	0.61	73.6566	7.9	4.2	140	4.6	104	191	71	10.3	860.76	4.08889	9.3	2.60156
945	0	0	7.825	66	1	159	56	22.2	1	1	1	0	0	1	1	1	0	0	118	54	4.5	13.7	0.58	105.78	7.6	4.4	140	4.2	102	208	74	89.5	935.64	4.20684	8.9	2.60156
946	0	0	7.022	68	1	164	66	24.5	2	1	0	1	1	0	1	0	0	1	112	57	7.1	22.7	1	57.7925	8.3	4.2	141	3.9	106	177	44	229.6	1077.26	5.03248	7.1	2.60156
947	0	0	4.005	76	1	162	64	24.4	2	0	0	0	0	0	0	0	0	0	119	74	5.5	13.9	0.72	80.1838	7.7	4.5	139	4.2	102	228	42	4.1	1070.64	5.30769	5.5	2.60156
948	0	0	7.23	74	2	152	43	18.6	2	0	0	0	1	0	0	0	0	0	146	90	3.5	19	0.49	90.9708	7.2	4.6	139	4.1	103	201	60	16.6	606.96	7.35214	7.4	2.60156
949	0	0	6.356	29	2	160	52	20.3	1	0	0	0	0	1	0	0	0	0	104	55	2.9	9.4	0.61	93.6671	7.6	4.6	139	4.2	106	211	92	16.7	882.08	2.83077	5.9	2.625
950	0	0	7.23	76	2	144	47	22.7	2	1	1	0	1	1	1	1	0	1	151	60	3.8	19.1	0.5	88.3038	7.5	4.5	141	4.4	106	175	49	1.4	826.28	3.42051	7	2.625
951	0	0	2.666	76	1	157	50	20.3	2	1	0	0	0	1	1	0	0	0	136	75	4.7	17.1	0.77	74.5053	6.6	4.3	138	4.2	103	236	73	5.3	992	3.77436	6.1	2.625
952	1	0	7.332	71	1	168	66	23.4	2	1	0	0	0	1	1	1	0	1	126	56	7.9	25.6	1.5	36.6308	8.4	4.9	143	5.2	109	146	53	81	1146.6	4.75726	7.1	2.625
953	0	0	3.153	66	2	158	53	21.2	2	1	1	0	0	1	1	1	0	0	126	71	3.5	21.5	0.64	70.1901	8	4.6	139	4.8	102	241	54	18.5	934.4	5.30769	8.2	2.625
954	0	0	2.86	54	2	150	49	21.8	2	0	0	0	1	0	0	0	0	0	106	55	4.7	14.7	0.5	97.4038	7.5	4.6	139	4	104	198	40	1.1	952.8	5.50427	7.7	2.625
955	0	0	7.342	61	2	150	50	22.2	2	0	1	0	0	1	0	0	0	0	117	61	3.3	13.1	0.58	79.9588	8.1	4.3	140	4.1	107	164	73	55.5	630.63	5.8188	7.8	2.625
956	0	0	6.975	63	1	159	58	22.9	2	0	0	0	1	0	0	0	0	1	139	71	5.9	17.2	0.71	85.924	7.4	4.8	139	4.4	102	283	54	8.8	1313.52	6.40855	6.6	2.625
957	0	0	3.51	62	1	170	67	23.2	2	1	0	1	1	0	1	1	1	0	134	68	4.9	14.9	0.8	75.7539	7.3	4.7	139	4.3	106	162	37	4.8	1301.76	6.5265	6.5	2.625
958	0	0	7.362	65	2	149	53	23.9	2	1	0	0	1	0	1	0	0	1	132	56	2.9	13.3	0.61	74.3001	7.1	4.4	139	4	104	186	68	14.5	919.38	6.80171	8	2.625
959	0	0	7.022	74	2	155	57	23.7	2	1	1	0	1	0	1	0	1	0	139	67	4.6	13.1	0.55	80.1715	7	4	139	4.3	103	220	43	16	841.4	7.94188	6.6	2.625
960	0	0	7.46	63	2	157	77	31.2	2	1	1	0	1	1	1	1	0	0	138	62	5.6	16.9	0.76	58.9421	7	4	142	5.1	105	177	62	22.7	1165.95	3.49915	9	2.63672
961	0	0	1.093	64	1	156	68	27.9	2	1	0	1	1	0	0	1	0	1	123	81	3.2	19.9	1.11	52.462	7.4	3.9	141	4.1	105	174	53	5.6	1054.5	3.77436	8.6	2.63672
962	0	0	3.34	68	2	147	70	32.4	2	1	1	1	1	0	1	0	1	0	156	67	7.1	19.8	0.96	44.6592	7.7	4.3	141	5.3	107	221	38	16.3	830.1	6.32991	8.8	2.63672
963	0	0	4.822	58	1	165	75	27.5	2	1	0	1	1	0	1	0	0	1	116	69	4	15.1	0.79	78.2878	6.9	4.5	137	4.2	103	172	45	6.4	1612.05	7.47009	7.7	2.63672
964	0	0	6.638	53	1	175	95	31	2	1	1	0	1	1	1	0	0	0	143	85	7.5	18.8	0.82	77.1298	7.8	4.7	142	4.4	103	188	47	20.2	1764.62	5.89744	8.1	2.64062
965	0	0	6.433	58	1	171	96	32.8	2	1	0	0	1	0	1	1	0	0	133	89	4.3	12.9	0.76	81.6748	7.1	4.5	140	4.6	103	211	50	302	1796.6	11.8342	6.1	2.64062
966	0	0	7.589	41	1	177	79	25.2	2	0	0	0	1	0	0	0	0	0	153	89	8.9	8.9	0.75	91.541	7.8	4.6	135	4.8	100	192	37	38.5	2121.64	3.06667	7.4	2.64844
967	0	0	5.022	75	2	150	40	17.8	2	0	0	0	1	0	0	0	0	0	150	77	5.2	16.5	0.68	63.3197	7.4	4.3	138	4.2	102	177	53	218.9	511.2	4.40342	6.9	2.65625
968	0	0	6.734	68	2	153	60	25.6	2	0	1	0	1	1	0	0	0	1	110	54	3.5	18	0.6	74.6825	6.9	4.2	142	4.7	104	145	43	13.7	821.8	4.71795	7.8	2.65625
969	0	0	7.923	42	1	168	75	26.6	2	0	0	0	1	0	0	0	0	0	119	84	5.4	10.4	0.69	99.5929	7.5	4.6	139	4.4	109	187	42	6.6	1959.08	7.15556	6.8	2.65625
970	0	0	6.868	65	2	153	46	19.7	2	1	0	0	0	1	0	1	0	0	134	71	5	13	0.7	63.915	8.2	4.6	140	4.8	104	184	85	57.9	708.225	3.02735	6.7	2.66406
971	0	0	7.197	64	1	166	75	27.2	1	1	0	0	0	1	1	0	0	0	139	67	4.1	21.7	0.65	94.2108	7	4.1	138	4.8	106	180	51	13.5	1626.79	3.45983	6.7	2.66406
972	0	0	6.975	69	1	172	72	24.3	1	0	1	0	0	1	0	0	0	0	152	71	5.5	18.9	0.83	70.5636	7.8	4.4	136	4.8	101	205	57	4.9	1261.26	3.65641	6.4	2.66406
973	0	0	5.274	76	2	144	38	18.3	2	0	0	0	1	0	0	0	0	0	125	59	4.9	23.9	0.57	76.5113	7.3	4.2	139	4.2	104	210	83	11	629.86	4.20684	7.7	2.66406
974	0	0	6.693	55	1	169	78	27.3	2	0	0	0	1	0	0	0	0	0	115	80	6.7	13.1	1.21	49.8598	7.2	4.4	142	4.8	108	140	34	3.3	1801.14	4.87521	7.9	2.66406
975	1	0	2.066	59	1	171	79	27	2	1	0	1	1	0	1	1	0	1	127	80	5.6	15.8	0.72	86.2274	7.7	4.5	138	4.1	108	162	35	21.7	1675.9	4.08889	6.9	2.66797
976	1	0	5.849	55	1	156	49	20.1	2	1	1	0	0	1	1	1	0	0	109	67	6.3	23.2	0.82	76.3142	6.4	3.7	140	4.6	109	130	43	1295.9	850.14	3.77436	6.3	2.67188
977	0	0	4.529	56	2	154	57	24	2	0	0	0	1	0	0	0	0	1	136	89	3.8	10.7	0.48	100.795	7.5	4.7	138	4.4	102	214	62	8.3	961.56	5.54359	7.9	2.67188
978	0	0	5.129	74	1	166	68	24.7	2	1	1	0	1	0	1	1	0	0	129	77	7.9	15.2	0.77	75.0778	8	5	137	4.3	101	162	30	204.8	930.96	5.54359	7.3	2.67188
979	0	0	7.97	66	2	145	35	16.6	2	0	1	0	0	1	0	0	0	0	135	45	2	17.4	0.64	70.1901	7.1	4.2	139	4.3	103	206	65	43.7	773.64	4.3641	6.6	2.67969
980	0	0	7.959	65	1	167	67	24	2	1	0	0	1	0	1	1	0	1	136	76	5.2	14.2	0.67	90.7339	7.5	4.6	137	4.4	102	177	46	154.7	1292.9	4.91453	6.9	2.67969
981	0	0	8.208	64	1	165	57	20.9	2	0	0	0	0	1	0	0	0	1	134	67	3.8	18.6	0.79	76.1069	7.9	4.5	140	4.2	100	171	68	16.6	1248.8	4.99316	8	2.6875
982	0	0	8.036	57	1	163	56	21.1	2	0	0	0	1	0	0	0	0	0	120	78	3.2	17.2	0.53	121.761	7.5	4.4	138	4.5	101	198	51	0.1	1106.56	5.77949	7.8	2.6875
983	0	0	7.005	72	2	163	64	24.1	2	1	0	0	0	0	1	1	1	0	168	83	7.9	19.4	0.72	60.1825	7.1	4.2	144	4.1	108	189	56	9.6	1143.84	6.01538	7.2	2.6875
984	0	0	6.666	53	1	169	66	23.1	2	0	1	0	1	0	0	0	0	0	127	60	3.8	12.7	0.71	90.2938	7.6	4.5	138	4.4	102	237	41	27.9	1640.23	8.49231	8	2.6875
985	0	0	7.904	68	1	162	66	25.1	1	1	0	0	0	1	1	0	0	0	137	80	2.8	12.9	0.71	84.0611	6.8	4.1	138	4.9	104	138	47	7.2	1459.9	4.01026	6.9	2.69141
986	0	0	7.995	60	1	171	82	28	2	1	0	0	1	0	1	1	0	0	131	90	5.5	11	0.75	82.0645	8.3	4.7	139	4.5	103	204	52	9	1798.83	5.89744	7.2	2.69531
987	0	0	6.984	62	1	158	63	25.2	2	0	0	0	1	0	0	0	0	1	120	75	6.9	13.8	0.8	75.7539	8.3	5	140	4.2	103	233	41	10.2	1326.45	6.13333	8.1	2.69531
988	0	0	2.97	31	1	167	72	25.8	2	0	0	0	1	1	0	0	0	0	109	72	4.7	9	0.71	105.318	7.4	4.7	139	4.7	101	218	53	8	1805.6	6.5265	7.8	2.69531
989	0	0	3.411	46	1	174	80	26.4	2	0	0	0	0	1	0	0	0	0	94	57	6.5	12	0.96	67.606	7.8	4.6	138	4.9	105	238	53	79.1	1987.2	7.5094	6.2	2.69531
990	0	0	3.041	72	2	158	75	30	2	1	0	0	1	0	1	1	0	1	146	61	4.9	16.1	0.89	47.7264	7.2	3.9	136	5	101	205	58	21.7	964.08	4.20684	7.6	2.71875
991	0	0	1.156	64	1	164	62	23.1	2	0	0	0	1	0	0	0	0	1	122	67	3.5	21.8	0.8	75.0668	7.7	4.5	138	4.3	104	233	55	6.5	1478.49	2.75214	8.4	2.72266
992	0	0	7.074	60	1	165	56	20.6	2	1	0	0	1	0	1	0	0	0	119	70	5.3	15.9	0.88	68.8983	7.9	4.6	138	4.4	100	200	50	16.5	997.9	3.06667	6.7	2.72266
993	0	0	7.271	61	1	166	66	24	2	1	0	0	1	0	0	0	0	1	150	80	6.2	14.3	0.67	92.403	8.1	4.7	137	5.1	99	184	46	6.8	1372.07	6.40855	8.1	2.72266
994	0	0	5.734	64	1	168	55	19.5	2	1	0	0	1	0	0	0	0	1	122	82	3.4	15.9	0.78	77.175	7.5	4.2	140	4.3	103	301	60	52.9	1115.78	4.04957	7.3	2.72656
995	0	0	7.847	68	1	163	68	25.6	2	1	0	0	0	0	0	1	0	0	109	67	6	19.7	0.94	61.84	7.6	4.4	141	4	105	197	43	5.5	1540.08	6.99829	6.3	2.72656
996	0	0	7.137	69	2	156	67	27.5	2	1	1	0	1	0	0	1	0	1	135	73	7.5	22.9	0.94	45.5087	7.7	4.3	143	4.9	108	208	39	19.9	957.6	2.87009	6.6	2.73438
997	0	0	3.992	72	2	144	62	29.9	2	1	1	1	1	1	1	1	0	1	109	56	4.2	17.5	0.7	62.0661	7.7	4.8	140	4.3	105	210	48	13	808.75	4.01026	7.5	2.73438
998	0	0	8.244	70	1	181	75	22.9	2	1	0	0	1	0	1	0	0	0	130	70	6	12	0.75	78.513	7.6	4.7	141	4.5	103	224	49	0.7	1676	5.34701	6.9	2.73438
999	0	0	3.704	72	1	160	68	26.6	2	1	0	1	1	0	1	1	1	1	117	79	8.8	16.9	1.17	47.8798	7.5	4.4	142	4.9	104	162	42	14.4	1302.6	5.42564	5.8	2.73438
1000	0	0	1.619	72	1	170	64	22.1	2	1	0	0	0	0	0	1	0	0	132	61	4.8	12.1	0.74	79.0329	7.5	4.6	139	4.6	101	229	63	9.3	1316	5.62222	6.7	2.73438
1001	0	0	2.63	67	1	167	69	24.7	2	1	0	0	1	0	1	0	0	1	127	85	6.4	15.1	0.65	92.9803	7.8	4.7	138	4.2	101	160	57	25.5	1207.75	6.64444	7.2	2.73438
1002	0	0	3.279	29	1	167	83	29.8	2	0	0	0	1	1	0	0	0	0	132	81	5.2	14.7	0.53	147.821	7.2	4.5	136	4.6	104	284	36	5.8	2161.25	7.58803	10.6	2.73438
1003	0	0	3.049	69	1	169	84	29.4	2	1	0	0	1	0	1	1	0	0	129	70	4.7	17.2	0.62	97.0902	7.4	4.3	138	4.6	101	205	68	37.5	1282	8.92479	7.1	2.73438
1004	0	0	6.932	35	1	169	77	27	2	1	0	0	1	0	1	0	1	0	148	88	5.1	14.4	0.68	106.632	6.6	4.3	139	4.1	106	173	42	2.3	1891.5	3.02735	8.9	2.74219
1005	0	0	8.31	53	2	156	70	28.8	2	1	1	0	0	1	1	0	0	0	150	55	4.2	14.6	0.48	102.4	7.3	4.5	140	4.1	102	255	43	3	982.08	4.67863	6.9	2.74219
1006	0	0	1.016	77	2	153	66	28.2	2	1	1	0	1	0	0	0	0	0	154	74	4.2	19.9	0.62	69.5259	6.7	4.3	141	4.1	107	202	70	17.3	877.86	6.91966	8	2.74219
1007	0	0	3.208	55	1	172	83	28.1	2	1	0	0	1	0	1	1	0	0	153	101	5.9	15.7	0.68	93.6597	7.5	4.3	137	4.1	102	213	49	29.1	1632.54	9.67179	8	2.74219
1008	0	0	3.953	65	1	168	76	26.9	2	0	0	0	0	0	0	0	0	0	111	70	6.9	18.3	1.06	54.9302	7.4	4.5	139	4.4	105	176	39	9.7	1173.25	4.04957	6.6	2.74609
1009	0	0	3.69	45	1	168	75	26.6	2	0	0	0	1	0	0	0	0	0	128	73	5.5	16.7	0.92	71.2764	7	4.3	139	4	103	201	59	4.5	1636.25	4.08889	7.1	2.75
1010	0	0	6.29	54	2	157	49	19.9	2	1	1	0	1	0	0	1	0	1	122	80	3.2	18.8	0.46	106.707	7	4.5	138	4.1	105	233	56	16.7	773.92	5.18974	9.1	2.75
1011	0	0	7	70	1	161	67	25.8	2	1	0	0	1	0	1	1	1	1	124	65	5.1	11.1	0.77	76.2848	7.5	4.5	141	4.6	104	196	49	77.4	1196.55	2.55556	7.4	2.75391
1012	0	0	7.101	56	1	170	68	23.5	2	0	1	0	1	1	0	0	0	0	115	75	6.5	14.4	0.71	88.8782	7	4.4	142	4.6	106	194	33	4	1560.15	3.69573	7.4	2.75391
1013	0	0	1.899	33	1	164	66	24.5	2	0	0	0	0	0	0	0	0	0	129	88	4.6	13.9	0.6	124.363	7.1	4.6	139	4.6	103	159	39	5.5	1461.15	8.25641	7	2.75391
1014	0	0	0.51	76	2	145	51	24.3	2	0	0	0	1	0	0	0	0	1	161	76	5.2	23.9	0.54	81.1734	8.3	4.6	138	4.2	103	171	63	13.2	782.52	3.45983	7	2.76562
1015	0	0	7.732	66	1	158	56	22.4	2	0	1	0	0	1	0	0	0	0	124	68	4.7	18.5	0.85	69.6319	7.4	4.1	140	4	106	142	44	11.5	1123.68	4.12821	7.3	2.76562
1016	0	0	7	61	2	159	50	19.8	2	0	0	0	0	0	0	0	0	1	149	84	3.8	12	0.5	94.0553	6.9	4.2	139	4	105	164	50	5.7	954.04	4.71795	6.1	2.78516
1017	1	0	2.515	49	2	160	63	24.6	2	1	1	1	1	0	1	1	0	1	151	85	5.7	25.5	1.28	35.8156	7.3	4.5	136	5	105	224	43	315.7	975.29	1.96581	5.5	2.78906
1018	0	0	3.066	69	1	169	66	23.1	2	1	0	1	1	0	0	1	0	0	126	74	4.9	21.3	0.8	73.4635	7.9	4.6	142	4.2	105	182	59	5.8	1159.6	3.34188	6.9	2.79297
1019	0	0	5.427	47	2	161	65	25.1	2	0	0	0	1	0	0	0	0	0	107	75	3.6	12.8	0.49	103.629	7.6	4.5	138	3.8	107	172	67	5.1	1272.6	3.73504	7.3	2.8125
1020	0	0	2.915	31	2	164	63	23.4	1	0	0	0	0	1	0	0	0	0	121	70	3.3	10.3	0.41	141.919	6.9	3.9	134	4.2	103	201	72	2.6	1320.6	4.08889	8.5	2.8125
1021	0	0	1.112	42	2	147	50	23.1	2	1	0	0	1	0	1	1	0	0	138	82	5.5	16	0.64	79.9121	7.6	4.9	137	4.3	102	285	72	0.6	967.4	5.62222	6.7	2.8125
1022	0	0	7.534	55	2	146	45	21.1	1	1	1	0	0	1	1	0	0	1	126	74	4.5	11.8	0.58	82.3705	7.7	4.5	140	4.6	102	286	70	30.1	835.8	6.17265	8.1	2.8125
1023	0	0	7.699	63	1	167	75	26.9	2	1	0	1	1	0	1	1	0	1	125	71	4.1	15.7	0.62	99.6585	6.5	4	137	4.3	106	139	40	29.2	1412.8	6.80171	9.8	2.8125
1024	0	0	7.937	67	2	158	58	23.2	1	1	1	1	0	1	1	1	1	1	147	53	3.8	13.5	0.58	77.8346	7.5	4.5	140	5.2	105	162	49	45.9	783.29	5.8188	8.5	2.82031
1025	0	0	1.093	37	1	165	67	24.6	1	0	0	0	0	1	0	0	0	0	127	85	4.7	10.2	0.58	124.893	7.3	4.7	137	4.1	102	222	50	24	1652.13	6.76239	9.3	2.83203
1026	0	0	4.529	47	2	163	68	25.6	2	0	0	0	0	0	0	0	0	0	98	63	4	11.8	0.58	86.1715	7.8	4.7	139	4.2	105	193	55	2.5	1062.82	3.81368	5	2.83594
1027	0	0	8.304	69	1	165	54	19.8	2	0	0	0	1	0	0	0	0	0	125	68	4.6	11.8	0.59	102.504	6.9	4.3	139	4.3	106	181	45	0.1	1019.92	4.63932	6.4	2.83594
1028	0	0	1.981	74	2	148	53	24.2	2	1	1	1	0	1	1	1	1	1	123	71	3.5	15.3	0.53	83.487	7.9	4.3	143	4.8	105	184	72	13.7	788.26	5.77949	6.8	2.83594
1029	0	0	2.005	55	1	176	80	25.8	2	0	0	0	1	0	0	0	0	0	139	82	6	8.5	0.73	86.6647	7.5	4.6	140	4.3	104	249	46	6.5	1820.28	5.97607	6.6	2.83594
1030	0	0	8.036	62	1	165	72	26.4	2	1	1	0	1	0	0	1	0	0	161	82	3.6	13.8	0.68	90.4942	7.6	4.4	138	4.6	103	163	59	3.1	1363.6	4.48205	7.9	2.84375
1031	0	0	5.704	65	1	158	52	20.8	2	1	0	0	1	0	1	0	0	0	131	70	5	16.1	0.62	98.7686	7	4.4	144	3.8	107	187	44	10.8	1175.72	5.30769	6.1	2.84375
1032	0	0	5.222	52	1	167	80	28.7	2	0	0	0	1	0	0	0	0	0	123	79	5.6	8.8	0.82	77.5526	7.5	4.4	139	4.1	102	207	47	5	1432.34	5.58291	7	2.84375
1033	0	0	3.562	53	1	161	107	41.3	2	1	1	0	1	0	1	1	0	1	126	91	6.1	14.5	0.69	93.1609	7.6	4.3	137	4.3	99	176	41	5.2	1603.16	7.43077	9.2	2.84375
1034	0	0	7.367	47	1	164	51	19	1	0	0	0	0	1	0	0	0	0	123	81	6.2	15.5	0.99	64.9658	8.4	5	140	4.7	103	279	77	3.2	1225.8	3.3812	6.5	2.84766
1035	0	0	7.077	57	1	166	65	23.6	2	1	0	0	1	0	1	0	0	0	136	86	5.5	16	0.59	108.281	7.8	4.4	140	4.3	104	212	49	2.9	1294.72	5.34701	7.4	2.85547
1036	0	0	7.266	45	1	167	79	28.3	2	0	0	0	0	0	0	0	0	0	121	63	8.8	12.6	0.76	87.8455	8	4.8	142	4.1	107	148	34	20.2	1868.13	7.47009	6.5	2.85547
1037	0	0	2.455	67	1	165	68	25	2	1	1	0	1	0	1	1	0	0	129	66	7.6	20.9	0.93	62.8345	7.3	4.2	139	4.7	103	171	40	6.8	1354.95	5.70085	6.6	2.87109
1038	0	0	8.195	70	2	153	51	21.8	2	1	1	0	1	1	1	1	1	1	173	71	8.4	22.3	0.81	53.336	8.1	4.7	139	4.8	105	231	68	53.3	740.48	2.55556	7	2.875
1039	0	0	2.011	64	1	162	62	23.6	2	0	0	0	1	0	0	0	0	1	126	72	7.2	19.7	0.94	62.9254	7.1	4.3	139	4.7	102	242	64	23.8	1500.29	3.57778	6.1	2.875
1040	0	0	3.614	69	1	167	63	22.6	2	1	0	0	1	0	0	0	0	0	150	78	4	15	0.69	86.3677	7.4	4.5	140	4.7	103	170	47	15.3	1328.32	4.12821	6.7	2.875
1041	0	0	7.192	70	1	160	53	20.7	2	0	0	0	0	0	0	0	0	0	124	49	5.1	15.7	0.78	75.2155	7.7	4.6	141	4.4	104	240	49	0.1	1213.92	4.71795	6.3	2.875
1042	0	0	7.099	58	1	171	68	23.3	2	1	0	0	1	0	0	1	0	0	122	93	7	18.8	0.83	74.1697	7.5	4.6	137	4.3	104	180	62	3.9	1696.5	4.08889	5.6	2.88281
1043	0	0	6.91	69	1	162	55	21	1	1	0	1	0	1	1	0	0	0	133	64	6.3	17.6	0.8	73.4635	7.2	4	135	5.5	103	139	54	13.4	933.695	2.24103	7.5	2.89062
1044	0	0	4.351	71	1	169	69	24.2	2	0	0	1	0	0	0	0	0	1	112	74	7.5	22	1.41	39.1963	7	4.1	142	4.7	110	137	34	9.8	1401.2	2.63419	6.5	2.89062
1045	0	0	6.94	71	2	156	54	22.2	2	1	0	0	1	0	1	0	0	0	126	65	5.1	12	0.59	75.1316	7.2	4.5	142	4.6	107	210	58	6.9	804.2	4.6	7.1	2.89062
1046	0	0	8.129	46	2	157	69	28	2	1	1	0	0	1	0	1	1	0	147	83	4.9	10.5	0.46	111.732	7.6	4.4	137	5.1	103	212	47	0.1	1369.56	5.70085	8.5	2.89062
1047	1	0	1.57	44	2	160	57	22.3	2	1	0	0	1	0	1	0	0	0	137	87	5.1	14.2	0.33	162.75	7.4	4.4	137	4.1	101	177	66	31.6	1062.2	5.8188	11.5	2.89062
1048	0	0	7.83	54	1	163	59	22.2	2	0	1	0	1	0	0	0	0	0	115	69	3.3	18	0.72	88.447	7.8	4.5	139	4.2	105	150	50	20.5	1217.2	6.40855	8.7	2.89062
1049	0	0	7.085	46	1	166	66	24	2	0	0	0	1	0	0	0	0	0	126	71	5.5	13.1	0.78	84.8474	7.8	4.6	140	4.2	105	237	75	9.9	1860.6	8.33504	7.8	2.89062
1050	0	0	2.036	57	1	179	82	25.6	1	0	1	0	1	1	0	0	0	1	99	54	6.1	18	0.92	66.6012	7.1	4	138	4.9	103	250	63	5.4	1616.4	8.53162	7.3	2.89062
1051	0	0	7.868	64	2	149	46	20.7	2	0	0	0	1	0	0	0	0	1	120	64	2.5	16	0.43	109.41	7.3	4.8	141	4.1	104	189	52	19	593.58	2.98803	7.2	2.89453
1052	0	0	7.211	57	2	146	49	23	2	1	0	0	1	0	1	0	0	0	153	77	5.9	21.8	0.61	77.1541	8.1	4.7	141	4.9	105	270	67	58.1	886.73	3.61709	8	2.89453
1053	1	0	2.425	72	1	157	57	23.1	2	0	0	0	1	0	0	0	0	0	123	75	5.8	21.4	0.97	58.7786	8.1	4.5	140	4.5	99	245	47	11.6	780.65	3.81368	7	2.89453
1054	0	0	4.288	62	1	163	68	25.6	2	1	0	1	1	0	0	1	0	1	135	82	4.4	17.8	0.64	96.6995	7.6	4.6	137	4.3	106	160	44	7.4	1606.92	4.48205	7.6	2.89844
1055	0	0	5.666	37	1	183	106	31.7	2	1	1	0	1	0	1	1	0	0	147	83	5.4	11.6	0.83	84.3833	7.2	4.7	139	4.3	102	141	43	28.7	1923.32	5.34701	8.1	2.89844
1056	0	0	7.537	73	2	156	61	25.1	2	1	1	0	1	0	0	0	0	1	148	77	5.3	20.3	0.66	65.9313	6.9	4.7	139	5.1	103	168	49	8.5	1081.35	5.46496	6.9	2.90234
1057	0	0	7.384	55	2	156	61	25.1	2	0	0	0	0	0	0	0	0	0	115	70	5	15.3	0.51	94.8157	7.3	4.4	142	4.5	108	226	48	7.4	796.62	5.50427	5.9	2.90234
1058	0	0	5.005	61	1	167	62	22.2	2	0	0	0	0	0	0	0	0	0	122	84	6.1	15.6	0.81	75.0809	7.1	4.4	141	4.5	106	172	52	3.6	1397.53	2.71282	5.2	2.91016
1059	0	0	1.814	72	2	152	58	25.1	2	1	0	0	0	1	1	1	1	0	152	65	4.6	16.1	0.54	82.4428	8.2	4.3	136	5	101	257	56	37	904.932	4.04957	7	2.91016
1060	1	0	5.907	69	2	153	54	23.1	2	1	1	1	1	0	0	1	0	1	131	67	5.5	13.3	0.69	63.8257	7.9	4.3	141	4.3	108	202	45	5.3	671.802	2.12308	6.6	2.91797
1061	0	0	6.737	58	1	158	63	25.2	2	1	1	0	1	0	0	1	0	0	138	87	6.8	14.6	0.72	86.6515	7.4	4.5	137	4.3	103	269	48	37.4	1454.53	4.20684	8.2	2.92188
1062	0	0	7.964	68	2	158	68	27.2	2	1	1	0	1	1	0	1	0	1	126	75	4.1	16.6	0.51	89.2143	7.7	4.6	138	4.2	103	172	51	18	1117.6	4.71795	10.3	2.92188
1063	0	0	6.236	59	1	171	63	21.5	2	1	1	1	1	0	1	0	0	1	144	79	7.3	20.2	0.87	70.1024	7.6	4.8	141	4.4	105	271	71	7.4	1375	4.99316	6.4	2.92188
1064	0	0	7.674	72	1	161	65	25.1	2	1	0	0	1	0	1	0	0	1	130	72	4.5	16.2	0.9	63.7978	7.4	4.4	139	5.5	105	218	58	15.2	1228.76	5.97607	6.7	2.92188
1065	0	0	1.532	70	1	150	52	23.1	2	0	0	1	1	0	0	0	0	0	116	60	8.2	14.5	0.94	61.3277	7.8	4.3	138	4.8	103	143	38	11.5	1033.97	2.75214	6.2	2.92578
1066	1	0	2.227	84	2	154	50	21.1	2	0	1	0	1	0	0	0	0	1	130	60	3.9	15.5	0.72	57.578	7.8	3.9	136	4.6	100	227	43	40.2	594	4.44274	7.3	2.92969
1067	0	0	1.553	71	2	147	62	28.7	2	1	1	0	1	1	1	0	1	1	139	74	4.8	23	0.95	44.6175	7.3	4.1	138	5	107	180	53	10.1	821.4	5.30769	6.7	2.92969
1068	0	0	7.751	66	1	168	57	20.2	1	0	0	0	0	1	0	0	0	0	116	68	3.7	25.2	0.82	72.4236	7	4.2	140	4.7	103	125	51	17.3	1475.25	5.62222	8.9	2.92969
1069	0	0	6.674	73	1	164	70	26	2	0	1	0	0	1	0	0	0	0	136	75	4.4	19	0.94	60.5935	7.3	4.3	137	4.7	103	256	71	9.6	1294.75	6.44786	6.9	2.92969
1070	0	0	5.03	67	1	173	80	26.7	2	0	0	0	0	0	0	0	0	0	118	73	7	13.4	0.75	79.5062	7	4	140	4.5	104	140	35	14.3	1641.67	5.85812	7	2.94141
1071	0	0	1.515	71	2	148	55	25.1	2	1	1	0	1	0	1	1	0	1	159	82	5.2	14.6	0.63	69.9289	7.6	4.6	139	4.6	102	186	50	13.9	914.2	5.89744	7.5	2.94141
1072	0	0	7.945	52	2	159	55	21.8	2	0	0	0	1	0	0	0	0	1	121	78	4.1	15.5	0.58	83.7072	7	4.5	142	4.3	104	187	55	1.2	840.58	4.56068	6.1	2.94531
1073	0	0	2.551	67	1	165	68	25	2	1	0	0	1	0	1	1	0	1	142	85	6.8	24.5	1.31	43.194	8.4	4.9	140	4.6	109	213	50	136.3	1421.68	5.66154	6.3	2.94531
1074	0	0	7.038	75	1	161	55	21.2	2	1	0	0	1	0	1	1	0	1	158	81	4.8	16.6	0.86	66.2701	7.6	4.5	139	5.2	102	243	36	14.6	1193.4	7.23419	7.7	2.94531
1075	0	0	1.118	65	2	162	67	25.5	2	1	0	0	1	0	0	1	0	1	145	76	3.3	13.9	0.61	74.3001	7	4.5	141	5.4	109	147	54	7.3	913.68	3.30256	7.6	2.95312
1076	0	0	2.06	80	2	150	56	24.9	2	1	1	0	1	0	1	1	0	0	124	59	4	14.2	0.58	73.9723	8	4.7	137	4.5	105	201	36	75.2	689.64	4.52137	7.1	2.95312
1077	0	0	6.482	37	1	170	78	27	2	1	0	1	1	0	1	0	0	1	129	86	4.5	13.4	0.71	100.104	8	4.5	139	4.8	103	169	40	16.9	1750	5.07179	8.3	2.95312
1078	0	0	6.271	53	2	141	43	21.6	2	0	0	0	0	0	0	0	0	0	133	72	4.2	16.5	0.58	83.2509	7.5	4.8	138	4.3	104	225	96	11.3	794.43	5.34701	7.2	2.95312
1079	0	0	6.164	60	2	151	56	24.6	2	1	1	1	1	1	1	1	0	1	130	71	4.2	13.5	0.74	61.5428	8	4.6	141	4.9	105	211	56	22.2	734.4	6.36923	6.9	2.95312
1080	0	0	5.025	56	1	170	70	24.2	2	1	0	0	1	1	1	1	0	0	138	75	5	22.5	0.73	86.2177	7.2	4.5	142	4.8	105	175	53	30.4	1621.44	8.02051	7	2.95312
1081	0	0	8.23	50	2	163	70	26.3	2	0	0	0	0	0	0	0	0	0	143	81	2.6	14.9	0.44	114.526	7.2	4.3	138	4.1	103	219	56	29.3	1151.92	5.38632	7.2	2.96484
1082	0	0	4.477	58	1	170	65	22.5	2	0	0	0	0	0	0	0	0	1	139	86	4.2	15.9	0.84	73.2043	7.2	4.4	140	4.6	104	189	41	13.3	1382.07	7.78462	6.5	2.96484
1083	0	0	7.219	22	1	159	84	33.2	2	1	1	0	0	1	1	0	0	0	149	73	6.1	12.4	0.6	139.71	7.4	4.3	137	4.7	103	224	33	103.3	2074.6	5.77949	8.8	2.96875
1084	0	0	7.033	67	1	157	50	20.3	2	1	0	1	1	0	1	0	0	1	117	75	4.3	17.4	0.89	65.9304	7	4.2	137	4.6	103	183	51	5	1171.38	2.16239	6.6	2.97656
1085	0	0	7.995	70	1	164	55	20.4	2	0	0	0	1	0	0	0	0	0	132	77	6	17	0.83	70.2728	7.7	4.7	138	4.3	103	209	54	6.6	1176.6	4.95385	6.8	2.98828
1086	0	0	7.756	51	1	180	85	26.2	2	1	1	0	1	1	1	0	0	1	150	75	4.6	26.3	1.04	60.1305	7.1	3.9	139	4.2	104	176	50	52.5	2073.76	4.56068	8.3	2.99609
1087	1	0	5.912	51	2	155	76	31.6	2	0	1	0	1	0	0	0	0	0	115	63	7.1	11.3	0.49	101.228	7.6	4.1	140	4	104	289	50	383.1	980.48	6.95897	7.9	3
1088	0	0	7.06	60	2	156	62	25.5	2	1	0	0	0	0	1	0	0	1	134	79	5.9	14.7	0.46	103.528	7.2	4.5	141	4.8	106	199	65	7.5	958.76	2.75214	6.2	3.00781
1089	0	0	7.748	68	2	142	50	24.8	2	1	1	0	1	0	1	1	0	1	160	73	5.1	14.1	0.59	76.0684	7.8	4.4	139	4.3	103	213	71	2	806.52	5.07179	7.5	3.00781
1090	0	0	2.877	69	2	155	45	18.7	2	1	0	0	0	1	1	1	0	1	126	74	3.4	16.1	0.66	67.0063	8.3	4.8	141	4.7	103	208	96	30.1	694.1	5.11111	6.4	3.00781
1091	0	0	7.175	45	1	173	74	24.7	2	0	0	0	0	0	0	0	0	0	108	78	7.9	15.6	0.72	93.1983	7.5	4.9	140	4.2	103	185	45	2	1549.02	6.13333	6.4	3.00781
1092	0	0	1.822	67	1	171	77	26.3	2	1	1	1	1	0	1	1	0	0	134	75	6.8	21.7	0.96	60.6895	7.5	4.3	138	4.6	105	165	37	44.7	1741.6	8.72821	7.5	3.00781
1093	0	0	7.458	69	1	159	56	22.2	2	0	1	0	1	0	0	0	0	1	123	65	3.9	13.3	0.76	77.7037	7.1	4.3	139	4.5	106	152	34	12.7	856.5	5.07179	5.6	3.02734
1094	0	0	2.605	56	1	167	64	22.9	2	1	0	0	1	0	0	1	0	0	118	77	6.3	13.8	0.89	69.4127	7.4	4.8	139	4.7	104	169	50	9.5	1755.45	8.49231	6.9	3.02734
1095	0	0	7.288	55	2	159	71	28.1	2	0	0	0	0	0	0	0	0	0	139	81	5.3	14.2	0.67	70.3455	7.4	4.6	140	4.5	105	208	48	4.8	982.35	2.79145	6.5	3.03516
1096	0	0	6.112	68	1	163	62	23.3	2	0	0	0	1	1	0	0	0	1	120	68	3.9	12.6	0.72	82.7847	8.1	4.4	138	4.5	103	172	32	18.6	1118.25	5.50427	8.4	3.03516
1097	0	0	7.811	57	1	178	85	26.8	2	1	0	0	1	1	1	0	0	0	148	76	7.2	18.5	0.84	73.5706	7	4.4	138	4.7	104	176	35	59.6	2154.6	5.93675	8.3	3.04297
1098	0	0	5.2	72	2	157	62	25.2	2	1	0	0	1	0	0	1	0	0	114	61	4.3	12.4	0.59	74.8307	7.1	4.2	141	4.3	104	211	55	0.2	1121.64	3.57778	7.3	3.04688
1099	0	0	2.307	83	2	158	60	24	2	1	0	0	0	0	1	1	0	0	164	76	5.8	18	0.88	46.3881	7.8	4.4	141	5.1	103	179	50	52.1	720.6	3.97094	7.4	3.04688
1100	0	0	7.71	51	1	171	108	36.9	2	0	0	0	1	0	0	0	0	1	140	93	6	12.8	0.87	73.0962	7.2	4.4	141	4.4	106	231	50	5.6	2004.6	5.62222	6.4	3.04688
1101	0	0	2.992	65	1	155	52	21.6	2	0	0	0	0	0	0	0	0	0	119	79	7.1	11.1	0.66	92.239	8	4.8	141	4	104	182	60	7.4	789	6.91966	6.7	3.04688
1102	1	0	6.458	61	1	165	72	26.4	2	1	0	0	0	1	0	0	0	0	125	65	4.5	13.2	0.86	70.3187	7.2	4.1	138	4.4	104	230	28	88.7	1492	6.95897	7.8	3.04688
1103	1	0	3.433	47	1	170	77	26.6	2	0	0	0	1	0	0	0	0	0	125	83	4	10.7	0.58	116.606	7	4.5	139	4.9	103	187	47	21.6	1372.5	8.17778	8.3	3.04688
1104	0	0	3	64	1	167	83	29.8	2	1	1	1	1	1	1	1	0	0	130	79	4.6	20.3	0.72	84.2377	7.2	4	139	4.2	106	179	76	48.2	1959.2	8.25641	6.5	3.04688
1105	0	0	6.627	52	2	167	85	30.5	2	1	0	0	1	0	1	1	1	0	138	76	5.5	18.3	0.64	75.161	8.1	4.3	142	4.4	108	188	49	6.7	1503.58	8.68889	7	3.04688
1106	0	0	8.016	56	1	159	71	28.1	2	0	1	0	0	1	0	0	0	0	125	81	7.2	22.7	1.06	57.3307	7.6	4.3	139	4.2	104	242	53	44	1382.15	3.10598	7.9	3.05078
1107	0	0	2.132	48	1	172	79	26.7	2	1	0	0	1	0	1	0	0	0	152	84	5.5	14	0.76	86.2334	7.8	4.9	141	4.2	104	207	49	7.9	1598.85	6.88034	5.6	3.05469
1108	0	0	3.427	64	2	154	53	22.3	2	1	0	0	1	1	1	0	0	0	133	57	2.4	14.4	0.45	104.102	6.9	4.1	141	4.6	107	154	60	12.8	958.72	6.60513	6.4	3.0625
1109	0	0	7.126	72	2	149	52	23.4	2	1	0	0	0	1	1	1	0	1	139	65	4.6	15.2	0.63	69.6487	7.5	4.5	140	4.8	104	207	50	7	777.86	2.79145	7	3.11719
1110	0	0	2.551	68	2	152	63	27.3	2	1	0	0	1	0	1	1	0	0	150	77	5.7	13	0.43	107.523	8.1	4.5	139	4.6	104	231	45	15	1019.55	3.10598	7.4	3.11719
1111	0	0	6.126	61	1	170	65	22.5	2	0	0	0	1	0	0	0	0	0	136	76	5	16.3	0.9	66.9069	7.2	4.4	139	4.3	105	244	56	14	1450.96	4.87521	6.8	3.11719
1112	0	0	6.97	49	1	168	66	23.4	2	0	0	0	1	0	0	0	0	0	136	82	3.2	13.6	0.64	103.456	8.1	4.9	139	4.2	101	252	42	13.2	1363.91	6.32991	7.4	3.12109
1113	0	0	6.411	70	2	148	58	26.5	2	1	1	0	1	0	1	1	0	0	139	64	6.4	12.5	0.56	79.8703	7.2	4.3	139	4.5	105	225	60	12.3	821.5	4.12821	6.8	3.125
1114	0	0	7.241	57	1	171	59	20.2	1	0	0	0	0	1	0	0	0	0	133	74	4.7	18.3	0.73	85.7809	7.1	4	138	4.4	102	200	89	7	1397.5	5.89744	8	3.125
1115	1	0	4.707	75	1	160	64	25	2	1	1	0	1	1	1	1	0	1	168	133	6.2	21.2	0.98	57.4457	7.7	4.6	138	4.6	103	260	64	60.7	1205.4	6.56581	7.4	3.125
1116	1	0	7.888	67	1	161	75	28.9	2	1	0	1	0	1	1	1	1	1	127	72	6.2	23.8	1.4	40.1656	7.3	4.4	140	4.8	107	145	30	98.1	1499.04	6.44786	8.1	3.16406
1117	0	0	3.038	64	1	171	80	27.4	2	1	0	0	1	0	1	0	0	0	141	81	6	16.7	0.88	67.6338	7.9	4.5	139	4.4	102	301	37	329.5	1710.75	6.64444	7.3	3.16406
1118	0	0	3.203	72	2	144	56	27	2	1	0	0	1	0	1	0	0	0	129	59	5.3	14.1	0.48	93.7808	7.4	4.2	140	4.3	108	213	58	31	802.76	4.91453	6.3	3.17188
1119	0	0	3.052	65	2	147	40	18.5	2	0	0	0	1	0	0	0	0	0	115	74	3.3	18.6	0.46	101.177	7.3	4.1	139	4.2	102	241	69	5.4	805.64	4.3641	7.3	3.17969
1120	0	0	5.159	61	1	167	70	25.1	2	1	1	0	0	1	1	0	0	0	153	91	5.6	16.1	0.54	116.997	7.3	4.5	137	4.3	103	176	46	16.7	1689.38	5.77949	8.9	3.17969
1121	0	0	7.521	62	2	149	55	24.8	1	1	1	1	0	1	1	1	0	0	188	71	4.6	16.5	0.58	79.5865	7.9	4	138	4.4	103	230	55	9	855.36	4.32479	9.4	3.1875
1122	1	0	4.836	71	2	146	39	18.3	2	1	0	0	0	1	1	0	0	1	127	71	3.5	19.6	0.52	86.2636	7.4	4.4	140	4.4	105	231	92	17.3	767.4	4.52137	7.7	3.1875
1123	0	0	7.89	74	1	168	96	34	2	1	0	0	1	0	1	1	0	0	135	67	4.8	15.4	0.78	74.0254	7	4	141	4.6	106	154	45	6.3	1681.12	4.79658	6.2	3.1875
1124	0	0	6.723	63	1	161	54	20.8	1	0	0	0	0	1	0	0	0	0	130	61	6.5	7.8	0.76	79.7592	8.8	4	138	5.1	108	83	28	4.7	1071	5.50427	8	3.1875
1125	0	0	6.482	73	2	152	64	27.7	2	1	0	0	0	1	1	0	0	1	143	47	5.3	20	0.56	78.9141	7.4	4.4	139	4.8	107	237	45	8	802.44	3.06667	7.3	3.19922
1126	0	0	7.384	71	1	157	56	22.7	2	1	1	0	0	1	1	1	0	0	138	71	8.1	20.2	0.99	57.7119	7.4	4.1	138	4.6	104	165	46	41.7	1135.05	3.45983	6.7	3.19922
1127	0	0	8.074	67	2	151	56	24.6	2	1	1	0	0	1	1	1	0	1	134	70	4	18.2	0.57	79.3297	6.8	4.2	138	4.4	104	194	73	256.7	887.205	2.9094	7.5	3.22266
1128	0	0	7.97	53	2	152	57	24.7	2	0	0	0	1	0	0	0	0	1	126	58	4.7	18.5	0.47	104.786	7.8	4.7	140	4.5	102	182	62	12.3	819.9	3.45983	6.8	3.22266
1129	0	0	6.91	59	2	148	52	23.7	2	0	0	0	1	0	0	0	0	0	102	61	2.8	14.5	0.5	94.9595	7.7	4.3	141	4.1	103	108	53	7.5	687.5	4.75726	6.7	3.22266
1130	0	0	2.362	59	1	171	75	25.6	2	1	0	0	1	0	1	1	0	0	142	93	3.5	14.8	0.8	76.8399	7.6	4.6	138	4.4	105	219	43	32.1	1256.25	11.5983	7.1	3.22266
1131	0	0	5.151	59	1	170	67	23.2	2	0	0	0	0	0	0	0	0	1	118	64	6	20.7	0.76	81.275	7.2	4.4	142	4.1	108	182	52	57.4	1768.86	5.66154	5.8	3.22656
1132	0	0	3.51	64	1	161	64	24.7	2	1	1	0	1	0	1	0	0	0	145	68	5.7	17.7	0.75	80.5584	7.6	4.6	137	5.2	100	205	58	156.4	1012.69	5.15043	6.1	3.23438
1133	0	0	7.132	68	2	137	41	21.8	2	1	1	1	1	0	1	0	0	0	129	62	5.5	12.8	0.55	82.1409	7.6	4.3	142	4.7	108	176	58	33.8	717.86	2.87009	7.3	3.25
1134	0	0	6.956	56	2	163	74	27.9	1	0	0	0	1	1	0	0	0	0	133	79	4.4	16.6	0.62	76.1798	7.7	4.2	137	4.7	102	212	61	32.2	1221.92	4.95385	9.3	3.25
1135	0	0	6.964	65	2	150	51	22.7	1	0	1	0	0	1	0	0	0	1	131	78	4	21.1	0.9	48.5511	7	4.3	138	4.5	105	259	108	21.9	1015.47	4.3641	6.1	3.26953
1136	0	0	6.581	63	2	151	55	24.1	1	0	0	0	0	1	0	0	0	0	109	71	4.1	16.4	0.55	83.9612	7.6	4	139	4.5	105	216	52	44.2	815.28	2.71282	6.7	3.28125
1137	0	0	8.022	61	2	157	43	17.4	2	0	0	0	1	0	0	0	0	0	106	59	3	16.3	0.58	79.9588	7.6	4.6	143	4.5	107	204	73	1.1	821.1	4.04957	7	3.28125
1138	0	0	6.03	70	1	155	55	22.9	2	1	1	1	1	0	0	1	0	0	123	68	6.1	18.3	1.08	52.6857	7.9	4.9	141	4.9	105	222	66	4.8	1202.04	4.87521	7	3.28125
1139	0	0	3.071	58	1	168	63	22.3	1	0	0	0	0	1	0	0	0	0	122	77	4.5	15.3	0.89	68.7172	7.4	4.4	139	4.2	103	236	90	6	1344.24	5.8188	7.4	3.28125
1140	0	0	8.342	59	1	166	52	18.9	2	0	1	0	1	0	0	0	0	0	142	67	3.2	9.6	0.64	98.0858	6.6	4.2	139	4.5	102	228	78	1.8	1348.29	5.89744	8.6	3.28125
1141	0	0	2.523	77	2	154	58	24.5	2	1	1	0	0	1	1	1	0	0	124	66	4	15.5	0.7	60.8816	7.7	4.2	139	4.4	106	190	48	18.9	995.82	6.2906	7.6	3.28125
1142	0	0	3.23	65	1	169	86	30.1	2	1	1	0	1	0	1	0	0	1	118	73	6.6	14.2	0.76	79.047	8	4.5	138	4.4	104	177	63	14.9	1569.2	6.36923	7	3.28125
1143	0	0	1.71	70	1	170	58	20.1	2	1	0	0	1	0	1	0	0	1	145	97	2.7	12	0.71	83.3647	6.9	4.1	140	4.4	105	204	63	239.4	1282.89	7.62735	6.6	3.28125
1144	0	0	7.548	64	1	170	64	22.1	2	0	1	0	0	1	0	0	0	0	124	77	4.1	12.4	0.7	86.8742	7.4	4.4	138	4.7	106	145	56	177.6	1055.7	8.72821	8.4	3.28125
1145	1	0	6.575	79	2	148	51	23.3	2	1	1	0	0	1	1	1	1	1	141	67	5.8	24.5	0.75	56.0416	7.3	4.3	143	4.2	106	228	80	16.4	710.175	4.12821	8.3	3.28516
1146	0	0	1.016	76	1	151	40	17.5	2	0	0	0	1	0	0	0	0	0	134	58	4.7	11.6	0.72	80.1838	8.8	4.6	143	4.7	103	150	50	4.2	756.195	5.03248	6.6	3.28516
1147	0	0	6.874	57	1	165	65	23.9	2	0	1	0	1	0	0	0	0	0	124	70	6.1	11.3	0.64	99.0615	7.1	4.7	138	4.7	107	259	41	10.8	1341	5.46496	7.1	3.30469
1148	0	0	3.027	73	1	158	56	22.4	2	1	0	0	0	0	0	1	0	0	169	92	4.7	16.5	0.74	78.7206	7.4	4.3	141	4.6	104	196	49	10.3	1031.68	3.89231	6.4	3.3125
1149	0	0	5.6	77	2	143	45	22	2	1	1	0	1	1	1	1	0	0	153	80	2.3	10.3	0.36	126.017	6.6	4.2	140	4.2	106	196	78	127.8	657.6	5.11111	8.9	3.3125
1150	0	0	6.389	69	2	162	56	21.3	2	1	1	0	0	1	1	0	0	0	144	70	5.6	23.8	0.76	57.4231	8.1	4.6	140	4.7	103	234	70	68.3	754.25	7.31282	6.6	3.32031
1151	0	0	7.611	60	2	160	73	28.5	2	0	1	1	0	1	0	0	0	1	118	55	3.7	32.8	0.75	60.6457	7.4	4.6	140	5.4	105	198	68	8	1069.5	6.44786	7.4	3.32422
1152	0	0	7.984	40	1	183	90	26.9	2	0	0	0	1	0	0	0	0	0	125	95	4.4	10.6	0.75	92.1921	7.1	4.5	140	4.5	106	202	36	9.2	2374.75	6.99829	8	3.32422
1153	0	0	7.06	55	2	156	63	25.9	2	1	0	0	0	0	0	0	0	0	174	95	3.4	11.2	0.46	106.146	8	4.2	141	4.1	106	183	48	76.4	1075.6	5.07179	5.8	3.35938
1154	0	0	2.814	68	2	157	75	30.4	2	1	0	0	0	0	0	1	0	0	143	91	7.6	17.5	0.85	51.019	7.7	4.8	142	5	105	192	55	27.1	1145.95	9.47521	5.6	3.36328
1155	0	0	1.847	67	2	152	52	22.5	1	1	0	0	0	1	1	1	0	0	115	60	2.7	11.1	0.63	71.1024	7.3	4.7	142	4.2	106	225	97	12.4	648.54	5.11111	7.8	3.375
1156	0	0	6.636	43	1	170	74	25.6	2	1	0	0	1	0	1	1	1	1	128	92	2.7	17.1	0.56	124.302	7.5	4.5	140	4.3	103	180	38	7.6	1926	8.9641	7	3.375
1157	0	0	4.09	46	1	168	74	26.2	2	0	0	0	0	0	0	0	0	0	137	92	5.7	18.7	0.9	72.5519	7.6	4.7	140	5.2	103	182	55	30.3	1820.53	6.84103	6.8	3.38672
1158	0	0	7.085	52	2	166	79	28.7	2	0	0	0	1	0	0	0	0	1	126	70	5.1	20.9	0.8	58.8807	7.9	4.6	141	4.2	104	233	72	15.7	1126.16	4.63932	6.3	3.39062
1159	0	0	5.282	80	1	159	55	21.8	2	0	1	0	0	1	0	0	0	0	138	77	5.9	14.4	0.69	82.7778	7.9	4.2	139	5	104	168	48	81.7	1107.45	3.97094	8.8	3.39844
1160	0	0	4.118	58	2	157	58	23.5	2	0	0	0	1	0	0	0	1	0	106	69	8.9	17.9	0.56	84.2994	8	4.5	140	4.2	104	196	43	20.2	905.74	4.01026	7.2	3.41406
1161	0	0	6.636	71	1	165	57	20.9	2	1	0	0	1	0	1	0	0	0	152	78	5.3	12.9	0.83	69.9873	7	4.2	139	4.8	104	202	57	10.2	1111.36	6.09402	6.5	3.41406
1162	1	0	3.504	77	1	162	78	29.7	2	0	0	0	1	0	0	0	0	0	133	56	8.1	20.1	0.82	69.2894	7.3	4.2	140	4.5	105	218	44	384.1	1053.75	2.87009	5.7	3.41797
1163	1	0	7.299	37	1	164	63	23.4	2	1	1	0	0	1	1	0	0	0	148	101	7.3	11.1	0.77	91.6024	7.2	4.4	142	4.4	104	283	42	232.1	1428.5	5.8188	6.7	3.41797
1164	0	0	8.06	66	2	146	48	22.5	1	0	0	0	0	1	0	0	0	1	119	56	3.9	19.8	0.68	65.6859	7.4	4.1	140	4.7	106	199	78	0.1	915	6.21197	7.5	3.41797
1165	1	0	8	70	2	162	68	25.9	2	0	0	0	0	1	0	0	0	0	141	64	4.3	14.8	0.57	78.3386	7.3	4.5	142	4.1	105	216	69	12.9	947.305	6.32991	8.1	3.44141
1166	0	0	2.521	71	1	169	68	23.8	2	1	0	0	1	0	1	0	0	0	156	85	5.9	16.7	0.73	80.5407	7.4	4.3	138	4.6	104	184	51	12.5	1297.66	5.11111	7	3.45312
1167	0	0	6.329	70	1	158	61	24.4	2	1	0	0	1	0	0	1	0	1	139	66	5.7	15.4	0.84	69.3581	8.2	4.8	140	4.3	102	195	36	47.5	1122.85	5.11111	5.8	3.45312
1168	0	0	7.501	64	1	161	67	25.8	2	1	1	0	1	0	1	1	0	1	146	76	5.6	12.9	0.76	79.3995	7.6	4.7	141	4.8	105	206	57	156.2	1536.96	4.99316	7.2	3.5
1169	0	0	6.337	55	2	160	45	17.6	2	1	0	0	0	1	1	0	0	0	117	61	4.5	12.6	0.58	82.3705	7.3	4.6	140	4.2	104	236	97	4.9	925.12	5.70085	7.6	3.5
1170	0	0	2.436	71	1	164	60	22.3	2	0	1	0	0	0	0	0	0	0	123	75	5.3	13.9	0.85	68.1877	7.9	4.4	141	4.9	105	145	41	6.3	1236.94	7.15556	6.5	3.50391
1171	0	0	7.825	75	1	161	70	27	2	1	0	0	1	0	1	0	0	0	123	59	4.9	13.8	0.76	75.8663	7.8	4.4	140	4.5	106	182	37	8.9	1498.5	4.87521	7	3.51562
1172	1	0	6.449	62	1	169	64	22.4	2	0	0	0	1	0	0	0	0	0	125	76	4.1	13.9	0.61	101.914	7.7	4.5	140	4.2	104	223	56	296.2	1605.34	8.88547	6.8	3.52344
1173	0	0	5.836	73	2	143	40	19.6	2	0	0	0	1	0	0	0	0	0	121	76	3.5	22.1	0.41	110.991	6.9	4.4	141	4.2	103	199	66	10.8	629.825	6.64444	7.5	3.55469
1174	1	0	1.975	59	2	153	62	26.5	2	1	1	0	0	1	1	0	1	0	129	58	6.2	20.4	0.68	67.8339	7.9	4.6	145	4.6	108	232	75	53.8	801.57	4.08889	7.9	3.60938
1175	0	0	7.077	46	2	152	48	20.8	1	0	1	0	0	1	0	0	0	0	115	85	2.9	13.5	0.52	97.7073	7.5	4.8	137	4.6	102	218	63	0.3	885.94	7.19487	7.6	3.60938
1176	0	0	6.644	59	1	170	67	23.2	2	0	0	0	0	0	0	0	0	0	128	78	3.8	13	0.85	71.9089	7.8	4.9	138	4.2	102	223	47	6.3	1381	6.2906	6.2	3.61328
1177	0	0	1.041	64	2	163	72	27.1	2	1	0	0	1	0	1	1	0	1	144	86	5	13.9	0.6	75.9933	7.5	4.3	142	4.9	103	224	47	47	1069.8	8.21709	7	3.63281
1178	0	0	8.181	69	2	154	69	29.1	2	1	0	0	1	0	1	1	0	0	141	79	4.9	15.5	0.45	101.878	8.4	4.4	138	3.8	104	164	44	79.2	984.01	5.07179	7	3.63672
1179	0	0	6.978	63	2	152	57	24.7	2	0	0	0	1	0	0	0	0	1	122	60	5.6	17.5	0.63	72.3697	7.3	4.3	142	5.2	108	193	66	6.9	956.76	3.53846	6.5	3.65234
1180	0	0	7.699	62	1	163	56	21.1	2	1	1	1	1	0	0	1	0	1	119	79	6.5	15.8	0.69	89.0604	7.6	4.3	138	4.1	100	169	45	17.4	1299.9	4.95385	6.7	3.69141
1181	0	0	1.151	66	1	163	79	29.7	2	1	1	0	1	1	1	0	1	0	157	92	4.8	17.4	0.81	73.4024	7.5	4.5	138	4.5	101	166	49	8.4	1648.35	7.2735	8.5	3.69141
1182	0	0	8.074	67	1	170	59	20.4	1	1	0	0	1	0	1	0	0	0	112	75	8.7	27.7	1.3	43.5576	8.4	4.7	142	4.7	111	232	74	99.2	1441.35	2.16239	6.5	3.75
1183	0	0	8.123	56	2	152	56	24.2	2	0	0	0	1	0	0	0	0	0	136	58	4.6	10.4	0.48	100.795	7.8	4.3	141	5.1	105	211	47	1.8	788.1	4.16752	7.1	3.75
1184	0	0	6.984	62	2	158	72	28.8	2	1	1	0	1	0	0	1	0	0	147	88	5.8	19.4	0.7	64.7877	8.1	4.7	137	4.5	106	233	46	4.6	873.4	5.03248	6.2	3.75
1185	0	0	6.866	60	1	159	58	22.9	2	0	0	0	1	0	0	0	0	0	117	70	4.2	16.9	0.61	102.878	7	4.7	139	4.2	102	208	65	21.4	1074.6	7.03761	8.1	3.79688
1186	0	0	2.953	35	1	185	98	28.6	2	0	0	0	0	0	0	0	0	0	128	72	6.4	10.7	0.63	115.925	8.4	4.7	141	4.7	102	200	56	2.2	2490.3	7.11624	5.6	3.80859
1187	0	0	6.403	65	1	162	69	26.3	2	0	0	0	0	0	0	0	0	0	149	71	4.9	12.4	0.63	97.0548	8.4	4.6	138	4.9	103	196	41	17.8	1521.25	11.8735	7.1	3.80859
1188	0	0	3.14	57	1	174	97	32	2	1	0	0	1	1	1	1	0	1	154	92	5.7	18.1	0.72	87.0851	7.8	4.5	137	4.6	102	168	35	181.6	1840.74	5.03248	9.2	3.86719
1189	0	0	4.622	73	1	170	71	24.6	2	0	0	0	0	0	0	0	0	0	153	83	7.5	19.8	0.9	63.5458	7.4	4.4	141	4.8	104	182	52	10.8	1411.48	4.91453	6.4	3.88281
1190	0	0	4.967	58	2	153	60	25.6	2	1	0	1	1	0	1	1	1	1	151	88	5.2	11.4	0.52	91.4186	8	4.5	140	3.8	104	161	46	18	937.4	5.77949	5.6	3.90625
1191	0	0	6.699	64	1	172	77	26	2	0	0	0	1	1	0	0	0	0	116	72	6.7	15.3	0.71	85.5365	7.5	4.5	140	4.9	104	162	51	74.4	1651.38	5.03248	7.2	3.91797
1192	0	0	3.863	65	1	168	74	26.2	2	0	0	0	0	1	0	0	0	0	113	62	5.9	16.7	0.77	77.9246	7	4.1	139	4.3	105	152	70	5.6	1676.02	5.58291	7.1	3.94531
1193	0	0	3.447	78	2	163	43	16.2	2	1	0	0	1	0	1	1	0	1	160	80	3.5	24.5	0.56	77.4279	6.8	4	144	4.4	107	200	99	13.5	715.52	4.24615	7	3.96094
1194	0	0	7.932	66	1	170	72	24.9	2	1	1	0	1	0	1	0	0	0	119	77	5.8	16.4	0.7	86.1104	7.2	4.4	138	4.5	104	186	35	51.9	1377.18	9.2	7.4	4.00781
1195	0	0	3.778	43	1	174	104	34.4	2	1	0	0	1	0	1	0	0	0	140	102	7.2	11.6	0.75	90.2982	7.7	4.6	138	4.3	103	217	39	7.8	2176.3	7.19487	6.9	4.02344
1196	0	0	6.118	54	1	167	73	26.2	2	1	1	0	1	0	1	0	0	0	120	90	5	13.6	0.66	97.28	7.6	4.5	139	4.4	104	224	44	20.5	1723.68	6.95897	8.3	4.03125
1197	0	0	6.597	58	2	155	60	25	2	1	1	1	1	1	1	1	1	1	140	51	4.4	17.6	0.74	62.1445	7.9	4.6	138	4.8	102	190	51	20.3	961.44	5.93675	7.4	4.0625
1198	0	0	2.636	74	1	153	50	21.4	2	1	1	0	1	0	1	1	1	1	102	49	5.9	17.2	0.73	79.5897	7.2	4.3	139	4.2	102	172	66	404.2	1086.25	6.21197	7.4	4.10156
1199	0	0	2.09	77	2	144	48	23.1	2	1	1	0	1	0	0	0	0	0	125	47	4	15.4	0.62	69.5259	8	4.4	140	4.6	103	241	62	58.6	867.72	9.51453	6.7	4.10156
1200	0	0	7.896	59	2	152	54	23.4	2	1	0	1	0	0	1	1	0	0	130	69	5.6	15.1	0.66	70.0859	7.5	4.1	140	4.2	104	229	83	0.1	915.96	3.42051	6	4.11719
1201	0	0	3.011	68	2	156	58	23.8	2	1	0	0	0	0	1	0	0	0	122	64	4.9	19	0.51	89.2143	7.9	4.6	141	4.4	102	146	48	7.7	987.97	5.30769	6.9	4.11719
1202	0	0	5.266	60	1	170	77	26.6	2	1	0	0	1	0	0	0	0	0	156	94	6.3	16.7	0.81	75.4379	7.4	4.3	140	4.7	104	213	45	93	1830.39	6.5265	7.1	4.12109
1203	0	0	8.203	78	2	148	51	23.3	2	1	0	0	1	0	1	1	0	0	175	99	4.8	16.5	0.48	91.651	8	4.9	133	5	94	206	62	100	696.52	4.63932	6	4.125
1204	0	0	7.019	66	1	172	66	22.3	2	1	0	0	1	0	1	1	0	0	163	95	4.9	16.5	0.84	70.5393	7	4.4	138	4.5	101	198	49	39.5	1563.52	11.0479	6.8	4.125
1205	1	1	5.649	61	1	168	59	20.9	2	1	1	1	1	0	0	0	1	1	107	68	3.2	15	0.62	100.586	6.8	4.5	139	4.1	106	158	61	16.5	1203.36	3.61709	7.1	4.13281
1206	0	0	6.978	72	1	164	65	24.2	2	0	0	0	1	0	0	0	0	0	113	59	4.9	26.7	0.89	64.5825	7.1	4.1	141	4.4	107	191	54	8.2	1481.74	5.30769	7.4	4.16406
1207	1	0	3.863	73	1	153	48	20.5	2	1	0	0	0	0	0	0	0	0	155	74	4.4	20.5	0.66	89.2169	7.6	4.3	141	4.3	103	194	55	4.4	1035.3	3.10598	6.8	4.21875
1208	0	0	2.178	57	1	180	98	30.2	2	1	1	0	1	1	1	1	0	0	135	74	5.1	16.4	0.74	84.5135	9	4.7	138	4.5	103	208	52	75.4	1907.4	6.21197	7.8	4.29688
1209	0	0	7.126	62	1	165	66	24.2	2	0	0	0	0	0	0	0	0	0	126	67	6.4	16	0.74	82.4985	7.4	4.4	141	4.3	104	180	44	1.3	1661.22	4.48205	6.5	4.38281
1210	0	0	2.723	74	1	156	54	22.2	2	0	1	0	1	0	0	0	0	0	132	59	4.4	16.7	0.66	88.8692	7	4.3	140	4.5	106	189	62	278.5	1156.5	5.77949	6.9	4.45312
1211	0	0	7.31	55	1	168	59	20.9	2	1	1	0	0	1	0	0	0	0	143	73	4.6	13.7	0.71	89.339	7.8	4.5	137	4.8	99	176	48	20.8	1183	3.34188	7.1	4.46875
1212	0	0	7.493	75	2	155	49	20.4	2	0	1	0	1	0	0	0	0	0	131	66	3.6	13.1	0.56	78.3043	7.7	4.5	138	4.6	103	219	64	17.5	685.25	6.13333	7.4	4.49219
1213	0	0	3.225	61	1	172	77	26	2	1	0	0	1	0	1	0	0	1	139	83	6.4	13.2	0.71	86.7232	8	4.6	139	5	101	196	53	7.3	1656	8.29573	6.5	4.49219
1214	1	0	7.162	73	1	165	70	25.7	2	1	1	0	1	0	1	1	0	1	148	84	6.7	17.2	1.09	51.5328	7.2	4.2	139	4.6	109	195	34	62.3	1340.64	2.75214	6.6	4.5
1215	0	0	3.984	75	2	151	65	28.5	2	1	1	1	1	0	0	1	0	1	170	79	4.1	18.5	0.7	61.3432	8.1	4.8	139	4.9	102	177	43	31	885.12	8.57094	7	4.5
1216	0	0	4.666	43	1	174	75	24.8	1	0	0	0	1	0	0	0	0	0	119	72	3.3	15.1	0.73	93.0082	7.2	4.6	140	4.6	106	142	37	12.1	1726.61	4.99316	8	4.58203
1217	0	0	3.855	56	1	169	68	23.8	2	0	0	0	1	0	0	0	0	1	129	83	4.6	13.7	0.65	97.8914	7.9	4.6	140	4.3	106	157	47	4.5	1448.26	4.67863	6.5	4.72656
1218	1	0	7.775	69	1	171	83	28.4	2	1	0	0	1	0	1	0	0	1	113	76	5.1	15.5	0.84	69.6451	7.4	4.6	138	4.7	104	131	36	40.2	1716.53	6.09402	6.9	4.74609
1219	0	0	5.523	57	1	168	70	24.8	2	0	1	0	1	1	0	0	0	0	116	70	10.3	25.2	0.78	79.7837	8.3	4.7	139	5.2	102	193	56	25	1625.28	6.25128	6.8	4.78125
1220	0	0	6.022	40	1	175	74	24.2	2	0	1	0	1	0	0	0	0	0	126	78	6.9	18.2	0.73	94.9588	7.1	4.8	140	5	106	176	60	8.3	1618.4	6.40855	5.9	4.78516
1221	0	0	7.652	63	2	146	59	27.7	2	1	0	0	1	0	0	1	0	0	126	53	4.4	13.7	0.51	91.1914	7.3	4.3	141	4.7	107	181	60	2.6	834.2	6.2906	6.8	4.84375
1222	0	0	6.847	64	2	147	61	28.2	1	1	1	1	1	1	1	1	0	1	157	74	3.9	19.4	0.6	75.9933	7.6	4.5	138	4.2	103	198	88	126.5	1023.06	6.36923	7.8	4.84766
1223	0	0	6.405	40	1	173	88	29.4	2	0	0	0	1	0	0	0	0	0	124	77	5.8	11	0.62	113.536	7.8	4.7	141	4.3	104	153	53	511.4	2413	13.6034	9.1	4.88281
1224	0	0	4.047	72	1	162	55	21	2	0	1	0	0	1	0	0	0	0	111	60	4	18.2	0.65	91.0794	7.7	4.3	139	4.2	103	144	50	9.9	1075.58	8.68889	6.6	4.98438
1225	0	0	7.564	74	1	158	62	24.8	2	1	1	1	1	1	1	1	0	1	140	69	5.8	9.8	0.75	77.2708	7.4	4.7	139	4.1	101	154	35	66.7	1020.69	5.18974	7.2	5.02734
1226	0	0	6.751	52	2	163	63	23.7	2	0	0	0	0	0	0	0	0	0	140	76	4	11.7	0.48	102.962	7	4.2	139	4.3	102	213	79	10.9	968.94	5.85812	6.5	5.08594
1227	0	0	7.249	46	1	170	65	22.5	1	0	0	0	1	1	0	0	0	0	101	61	4.6	18.4	0.84	78.24	6.5	4	140	4.6	104	204	56	0.1	1563.3	4.75726	8.2	5.16797
1228	1	0	6.203	49	1	171	110	37.6	2	0	0	0	1	0	0	0	0	0	132	81	4.2	10.5	0.54	124.588	7.8	4.1	136	3.9	98	163	25	26.4	2459.25	9.47521	9.9	5.27344
1229	0	0	8.126	59	1	173	69	23.1	1	0	1	0	0	1	0	0	0	0	129	76	3.7	8.4	0.63	99.7904	6.8	4.4	139	4.6	107	169	51	1	1688.4	8.64957	6.8	5.60547
1230	0	0	7.063	67	1	183	103	30.8	2	1	1	1	1	1	1	0	1	1	112	62	5.1	19.5	0.87	67.5903	7.5	4.3	137	4.4	107	143	35	52.3	1640.5	14.1538	9.4	5.71094
